# Supplementary material for: MIMO: an efficient tool for molecular interaction maps overlap
Source: BMC Bioinformatics. 2013 May 15;14:159. doi: 10.1186/1471-2105-14-159 (PMC3680968; doi:10.1186/1471-2105-14-159)
Supplement: Additional file 3: Table S2 — Full list of comparison scores. [file 1471-2105-14-159-S3.xls]

QUERY	TARGET	REACTOME	MIMO	SAGA
R75829	R9470	1	0.4877	117
R75829	R9417	1	0.4877	117
R75829	R16888	1	0.4877	117
R75829	R111040	1	0.4246	117
R75829	R11061	1	0.8105	117
R75829	R6900	0.1579	0.3825	119
R75829	R604	0.0526	0.2842	NA
R75829	R14797	0.0526	0.3053	NA
R75829	R9431	0	0	NA
R75829	R75925	0	0	NA
R75829	R71	0	0.0842	NA
R75829	R6844	0	0.0421	NA
R75829	R634	0	0.1263	NA
R75829	R6185	0	0.0632	NA
R75829	R6167	0	0	NA
R75829	R578	0	0.1053	NA
R75829	R498	0	0.2421	NA
R75829	R474	0	0.2737	NA
R75829	R383	0	0.1053	NA
R75829	R299	0	0	NA
R75829	R27161	0	0	NA
R75829	R24941	0	0	NA
R75829	R22258	0	0.2737	NA
R75829	R22172	0	0.0211	NA
R75829	R216	0	0.1263	NA
R75829	R21303	0	0.0632	NA
R75829	R21257	0	0.1684	NA
R75829	R1788	0	0.0211	NA
R75829	R17044	0	0.0211	NA
R75829	R17015	0	0.1053	NA
R75829	R1698.8	0	0.3158	NA
R75829	R1675	0	0	NA
R75829	R15518	0	0.2737	NA
R75829	R1538	0	0.2316	NA
R75829	R15380	0	0.0421	NA
R75829	R152	0	0.2737	NA
R75829	R1505	0	0.1474	NA
R75829	R13698	0	0.0316	NA
R75829	R13685	0	0.3158	NA
R75829	R13552	0	0.1263	NA
R75829	R13433	0	0.1263	NA
R75829	R13	0	0.1684	NA
R75829	R12529	0	0	NA
R75829	R12508	0	0.0632	NA
R75829	R12472	0	0	NA
R75829	R12034	0	0.0421	NA
R75829	R11193	0	0.2737	NA
R75829	R11123	0	0.0842	NA
R75829	R111183	0	0.0211	NA
R75829	R111155	0	0.0842	NA
R75829	R111083	0	0.0421	NA
R75829	R111064	0	0.1263	NA
R75829	R111057	0	0.0632	NA
R75829	R11045	0	0.1053	NA
R75829	R11044	0	0	NA
R634	R9470	1	0.9778	66
R634	R9417	1	0.9778	66
R634	R6900	1	0.9407	66
R634	R498	1	0.9778	66
R634	R16888	1	0.9778	66
R634	R111040	1	0.9778	66
R634	R11061	1	0.9778	66
R634	R9431	0	0	NA
R634	R75925	0	0	NA
R634	R75829	0	0.1259	NA
R634	R71	0	0.0407	NA
R634	R6844	0	0.0444	NA
R634	R6185	0	0.0667	NA
R634	R6167	0	0	NA
R634	R604	0	0.1259	NA
R634	R578	0	0.1398	NA
R634	R474	0	0.1259	NA
R634	R383	0	0.0815	NA
R634	R299	0	0	NA
R634	R27161	0	0	NA
R634	R24941	0	0	NA
R634	R22258	0	0.1259	NA
R634	R22172	0	0.0185	NA
R634	R216	0	0.1259	NA
R634	R21303	0	0.0444	NA
R634	R21257	0	0.1259	NA
R634	R1788	0	0.0222	NA
R634	R17044	0	0.0222	NA
R634	R17015	0	0.0815	NA
R634	R1698.8	0	0.1259	NA
R634	R1675	0	0	NA
R634	R15518	0	0.1259	NA
R634	R1538	0	0.1259	NA
R634	R15380	0	0.0407	NA
R634	R152	0	0.1259	NA
R634	R1505	0	0.063	NA
R634	R14797	0	0.1259	NA
R634	R13698	0	0.0222	NA
R634	R13685	0	0.1259	NA
R634	R13552	0	0.1037	NA
R634	R13433	0	0.0852	NA
R634	R13	0	0.0593	NA
R634	R12529	0	0	NA
R634	R12508	0	0.0593	NA
R634	R12472	0	0	NA
R634	R12034	0	0.0444	NA
R634	R11193	0	0.1259	NA
R634	R11123	0	0.0815	NA
R634	R111183	0	0.0222	NA
R634	R111155	0	0.0852	NA
R634	R111083	0	0.0185	NA
R634	R111064	0	0.063	NA
R634	R111057	0	0.063	NA
R634	R11045	0	0.1037	NA
R634	R11044	0	0	NA
R383	R152	1	1	291
R383	R9470	0	0.0352	NA
R383	R9431	0	0	NA
R383	R9417	0	0.0352	NA
R383	R75925	0	0	NA
R383	R75829	0	0.0352	NA
R383	R71	0	0.0218	NA
R383	R6900	0	0.0509	NA
R383	R6844	0	0.0145	NA
R383	R634	0	0.0279	NA
R383	R6185	0	0.053	NA
R383	R6167	0	0	NA
R383	R604	0	0.0279	NA
R383	R578	0	0.0279	NA
R383	R498	0	0.0279	NA
R383	R474	0	0.0352	NA
R383	R299	0	0	NA
R383	R27161	0	0	NA
R383	R24941	0	0	NA
R383	R22258	0	0.0352	NA
R383	R22172	0	0.0415	NA
R383	R216	0	0.0459	NA
R383	R21303	0	0.0206	NA
R383	R21257	0	0.0352	NA
R383	R1788	0	0.0061	NA
R383	R17044	0	0.0073	NA
R383	R17015	0	0.0279	NA
R383	R1698.8	0	0.0352	NA
R383	R16888	0	0.0352	NA
R383	R1675	0	0	NA
R383	R15518	0	0.0352	NA
R383	R1538	0	0.0518	NA
R383	R15380	0	0.0133	NA
R383	R1505	0	0.0279	NA
R383	R14797	0	0.0352	NA
R383	R13698	0	0.0073	NA
R383	R13685	0	0.0352	NA
R383	R13552	0	0.0279	NA
R383	R13433	0	0.0279	NA
R383	R13	0	0.0279	NA
R383	R12529	0	0	NA
R383	R12508	0	0.0206	NA
R383	R12472	0	0	NA
R383	R12034	0	0.0145	NA
R383	R11193	0	0.0352	NA
R383	R11123	0	0.0279	NA
R383	R111183	0	0.0073	NA
R383	R111155	0	0.0279	NA
R383	R111083	0	0.0073	NA
R383	R111064	0	0.0291	NA
R383	R111057	0	0.0206	NA
R383	R111040	0	0.0352	NA
R383	R11061	0	0.0352	NA
R383	R11045	0	0.0279	NA
R383	R11044	0	0	NA
R111064	R9470	1	0.9778	NA
R111064	R9417	1	0.9778	NA
R111064	R16888	1	0.9778	NA
R111064	R11061	1	0.9778	NA
R111064	R14797	0.8889	0.9333	NA
R111064	R1505	0.1667	0.3528	NA
R111064	R13685	0.1667	0.3676	NA
R111064	R17044	0.0556	0.0778	NA
R111064	R15518	0.0556	0.2009	NA
R111064	R9431	0	0	NA
R111064	R75925	0	0	NA
R111064	R75829	0	0.1333	NA
R111064	R71	0	0.0944	NA
R111064	R6900	0	0.2278	NA
R111064	R6844	0	0.0444	NA
R111064	R634	0	0.0667	NA
R111064	R6185	0	0.0667	NA
R111064	R6167	0	0	NA
R111064	R604	0	0.0667	NA
R111064	R578	0	0.0667	NA
R111064	R498	0	0.0861	NA
R111064	R474	0	0.0889	NA
R111064	R383	0	0.0889	NA
R111064	R299	0	0	NA
R111064	R27161	0	0	NA
R111064	R24941	0	0	NA
R111064	R22258	0	0.1222	NA
R111064	R22172	0	0.0222	NA
R111064	R216	0	0.0667	NA
R111064	R21303	0	0.0667	NA
R111064	R21257	0	0.1167	NA
R111064	R1788	0	0.0222	NA
R111064	R17015	0	0.0667	NA
R111064	R1698.8	0	0.1389	NA
R111064	R1675	0	0	NA
R111064	R1538	0	0.0889	NA
R111064	R15380	0	0.0444	NA
R111064	R152	0	0.1111	NA
R111064	R13698	0	0.0222	NA
R111064	R13552	0	0.0667	NA
R111064	R13433	0	0.1	NA
R111064	R13	0	0.1667	NA
R111064	R12529	0	0	NA
R111064	R12508	0	0.0667	NA
R111064	R12472	0	0	NA
R111064	R12034	0	0.0444	NA
R111064	R11193	0	0.1222	NA
R111064	R11123	0	0.0667	NA
R111064	R111183	0	0.0222	NA
R111064	R111155	0	0.0667	NA
R111064	R111083	0	0.0222	NA
R111064	R111057	0	0.0667	NA
R111064	R111040	0	0.1333	NA
R111064	R11045	0	0.0667	NA
R111064	R11044	0	0	NA
R1675	R71	0.8254	0.8087	504
R1675	R1788	0.1111	0.1111	NA
R1675	R9470	0	0.0063	NA
R1675	R9431	0	0.0063	NA
R1675	R9417	0	0.0063	NA
R1675	R75925	0	0	NA
R1675	R75829	0	0	NA
R1675	R6900	0	0.0063	NA
R1675	R6844	0	0	NA
R1675	R634	0	0	NA
R1675	R6185	0	0.0487	NA
R1675	R6167	0	0	NA
R1675	R604	0	0.0063	NA
R1675	R578	0	0	NA
R1675	R498	0	0.0063	NA
R1675	R474	0	0.0063	NA
R1675	R383	0	0	NA
R1675	R299	0	0	NA
R1675	R27161	0	0	NA
R1675	R24941	0	0	NA
R1675	R22258	0	0	NA
R1675	R22172	0	0	NA
R1675	R216	0	0	NA
R1675	R21303	0	0	NA
R1675	R21257	0	0	NA
R1675	R17044	0	0	NA
R1675	R17015	0	0.0063	NA
R1675	R1698.8	0	0.0254	NA
R1675	R16888	0	0.0063	NA
R1675	R15518	0	0.0063	NA
R1675	R1538	0	0	NA
R1675	R15380	0	0	NA
R1675	R152	0	0	NA
R1675	R1505	0	0.0063	NA
R1675	R14797	0	0.0063	NA
R1675	R13698	0	0	NA
R1675	R13685	0	0.023	NA
R1675	R13552	0	0.0063	NA
R1675	R13433	0	0.023	NA
R1675	R13	0	0.004	NA
R1675	R12529	0	0	NA
R1675	R12508	0	0	NA
R1675	R12472	0	0	NA
R1675	R12034	0	0	NA
R1675	R11193	0	0.0063	NA
R1675	R11123	0	0.0063	NA
R1675	R111183	0	0.004	NA
R1675	R111155	0	0	NA
R1675	R111083	0	0	NA
R1675	R111064	0	0	NA
R1675	R111057	0	0	NA
R1675	R111040	0	0.0063	NA
R1675	R11061	0	0.0063	NA
R1675	R11045	0	0	NA
R1675	R11044	0	0.0063	NA
R16888	R9470	0.6875	0.6525	399
R16888	R9417	0.6875	0.6575	399
R16888	R11061	0.6875	0.66	399
R16888	R111040	0.4625	0.4492	411
R16888	R6900	0.2625	0.4112	405
R16888	R75829	0.2375	0.1158	429
R16888	R634	0.225	0.22	423
R16888	R498	0.225	0.3319	423
R16888	R111064	0.225	0.22	433
R16888	R14797	0.2125	0.2575	NA
R16888	R1505	0.0375	0.0944	NA
R16888	R13685	0.0375	0.1369	NA
R16888	R604	0.0125	0.1442	NA
R16888	R17044	0.0125	0.0225	NA
R16888	R15518	0.0125	0.04	NA
R16888	R9431	0	0	NA
R16888	R75925	0	0	NA
R16888	R71	0	0.0296	NA
R16888	R6844	0	0.01	NA
R16888	R6185	0	0.0192	NA
R16888	R6167	0	0	NA
R16888	R578	0	0.0315	NA
R16888	R474	0	0.0813	NA
R16888	R383	0	0.025	NA
R16888	R299	0	0	NA
R16888	R27161	0	0	NA
R16888	R24941	0	0	NA
R16888	R22258	0	0.04	NA
R16888	R22172	0	0.005	NA
R16888	R216	0	0.03	NA
R16888	R21303	0	0.015	NA
R16888	R21257	0	0.0454	NA
R16888	R1788	0	0.005	NA
R16888	R17015	0	0.0292	NA
R16888	R1698.8	0	0.1346	NA
R16888	R1675	0	0.005	NA
R16888	R1538	0	0.04	NA
R16888	R15380	0	0.01	NA
R16888	R152	0	0.0792	NA
R16888	R13698	0	0.0075	NA
R16888	R13552	0	0.035	NA
R16888	R13433	0	0.0362	NA
R16888	R13	0	0.0525	NA
R16888	R12529	0	0	NA
R16888	R12508	0	0.0142	NA
R16888	R12472	0	0	NA
R16888	R12034	0	0.01	NA
R16888	R11193	0	0.0867	NA
R16888	R11123	0	0.025	NA
R16888	R111183	0	0.005	NA
R16888	R111155	0	0.02	NA
R16888	R111083	0	0.01	NA
R16888	R111057	0	0.015	NA
R16888	R11045	0	0.0242	NA
R16888	R11044	0	0.005	NA
R9417	R9470	0.549	0.5451	480
R9417	R16888	0.5392	0.5137	480
R9417	R11061	0.5392	0.5373	480
R9417	R111040	0.3627	0.3569	492
R9417	R6900	0.2059	0.3493	486
R9417	R75829	0.1863	0.0908	510
R9417	R634	0.1765	0.1725	504
R9417	R498	0.1765	0.276	504
R9417	R111064	0.1765	0.1725	514
R9417	R14797	0.1667	0.2092	NA
R9417	R1505	0.0294	0.0773	NA
R9417	R13685	0.0294	0.108	NA
R9417	R604	0.0098	0.117	NA
R9417	R17044	0.0098	0.0176	NA
R9417	R15518	0.0098	0.0314	NA
R9417	R9431	0	0	NA
R9417	R75925	0	0	NA
R9417	R71	0	0.0245	NA
R9417	R6844	0	0.0078	NA
R9417	R6185	0	0.0157	NA
R9417	R6167	0	0	NA
R9417	R578	0	0.0253	NA
R9417	R474	0	0.0663	NA
R9417	R383	0	0.0196	NA
R9417	R299	0	0	NA
R9417	R27161	0	0	NA
R9417	R24941	0	0	NA
R9417	R22258	0	0.0314	NA
R9417	R22172	0	0.0039	NA
R9417	R216	0	0.0235	NA
R9417	R21303	0	0.0111	NA
R9417	R21257	0	0.0363	NA
R9417	R1788	0	0.0039	NA
R9417	R17015	0	0.0275	NA
R9417	R1698.8	0	0.1101	NA
R9417	R1675	0	0.0039	NA
R9417	R1538	0	0.0314	NA
R9417	R15380	0	0.0078	NA
R9417	R152	0	0.0627	NA
R9417	R13698	0	0.0059	NA
R9417	R13552	0	0.0307	NA
R9417	R13433	0	0.0239	NA
R9417	R13	0	0.0412	NA
R9417	R12529	0	0	NA
R9417	R12508	0	0.0118	NA
R9417	R12472	0	0	NA
R9417	R12034	0	0.0078	NA
R9417	R11193	0	0.0673	NA
R9417	R11123	0	0.0235	NA
R9417	R111183	0	0.0039	NA
R9417	R111155	0	0.0157	NA
R9417	R111083	0	0.0078	NA
R9417	R111057	0	0.0118	NA
R9417	R11045	0	0.0196	NA
R9417	R11044	0	0.0039	NA
R1788	R71	0.5333	0.5224	409
R1788	R1675	0.0778	0.0778	NA
R1788	R9470	0	0.0037	NA
R1788	R9431	0	0	NA
R1788	R9417	0	0.0037	NA
R1788	R75925	0	0	NA
R1788	R75829	0	0.0037	NA
R1788	R6900	0	0.0056	NA
R1788	R6844	0	0.0037	NA
R1788	R634	0	0.0037	NA
R1788	R6185	0	0.1146	469
R1788	R6167	0	0	NA
R1788	R604	0	0.0037	NA
R1788	R578	0	0.0037	NA
R1788	R498	0	0.0037	NA
R1788	R474	0	0.0056	NA
R1788	R383	0	0.0037	NA
R1788	R299	0	0	NA
R1788	R27161	0	0	NA
R1788	R24941	0	0	NA
R1788	R22258	0	0.0056	NA
R1788	R22172	0	0.0037	NA
R1788	R216	0	0.0077	NA
R1788	R21303	0	0.0037	NA
R1788	R21257	0	0.0037	NA
R1788	R17044	0	0.0037	NA
R1788	R17015	0	0.0056	NA
R1788	R1698.8	0	0.0056	NA
R1788	R16888	0	0.0037	NA
R1788	R15518	0	0.0056	NA
R1788	R1538	0	0.0037	NA
R1788	R15380	0	0.0037	NA
R1788	R152	0	0.0037	NA
R1788	R1505	0	0.0037	NA
R1788	R14797	0	0.0037	NA
R1788	R13698	0	0.0037	NA
R1788	R13685	0	0.0056	NA
R1788	R13552	0	0.0037	NA
R1788	R13433	0	0.0056	NA
R1788	R13	0	0.0056	NA
R1788	R12529	0	0	NA
R1788	R12508	0	0.0037	NA
R1788	R12472	0	0	NA
R1788	R12034	0	0.0037	NA
R1788	R11193	0	0.0056	NA
R1788	R11123	0	0.0056	NA
R1788	R111183	0	0.0037	NA
R1788	R111155	0	0.0037	NA
R1788	R111083	0	0.0037	NA
R1788	R111064	0	0.0037	NA
R1788	R111057	0	0.0037	NA
R1788	R111040	0	0.0037	NA
R1788	R11061	0	0.0037	NA
R1788	R11045	0	0.0037	NA
R1788	R11044	0	0	NA
R111040	R9470	0.5068	0.516	360
R111040	R9417	0.5068	0.5155	360
R111040	R16888	0.5068	0.489	360
R111040	R11061	0.5068	0.5123	360
R111040	R6900	0.2877	0.4192	363
R111040	R75829	0.2603	0.1105	381
R111040	R634	0.2466	0.2411	375
R111040	R498	0.2466	0.3644	375
R111040	R604	0.0137	0.1562	385
R111040	R14797	0.0137	0.0918	385
R111040	R9431	0	0	NA
R111040	R75925	0	0	NA
R111040	R71	0	0.0274	NA
R111040	R6844	0	0.0123	NA
R111040	R6185	0	0.0219	NA
R111040	R6167	0	0	NA
R111040	R578	0	0.0336	NA
R111040	R474	0	0.0817	NA
R111040	R383	0	0.0274	NA
R111040	R299	0	0	NA
R111040	R27161	0	0	NA
R111040	R24941	0	0	NA
R111040	R22258	0	0.1196	NA
R111040	R22172	0	0.0055	NA
R111040	R216	0	0.0324	NA
R111040	R21303	0	0.0178	NA
R111040	R21257	0	0.042	NA
R111040	R1788	0	0.0055	NA
R111040	R17044	0	0.011	NA
R111040	R17015	0	0.0384	NA
R111040	R1698.8	0	0.1402	NA
R111040	R1675	0	0.0055	NA
R111040	R15518	0	0.1215	NA
R111040	R1538	0	0.0753	NA
R111040	R15380	0	0.011	NA
R111040	R152	0	0.0703	NA
R111040	R1505	0	0.0484	NA
R111040	R13698	0	0.0082	NA
R111040	R13685	0	0.0817	NA
R111040	R13552	0	0.0452	NA
R111040	R13433	0	0.0329	NA
R111040	R13	0	0.0438	NA
R111040	R12529	0	0	NA
R111040	R12508	0	0.0164	NA
R111040	R12472	0	0	NA
R111040	R12034	0	0.01	NA
R111040	R11193	0	0.0831	NA
R111040	R11123	0	0.0329	NA
R111040	R111183	0	0.0055	NA
R111040	R111155	0	0.021	NA
R111040	R111083	0	0.011	NA
R111040	R111064	0	0.0329	NA
R111040	R111057	0	0.0164	NA
R111040	R11045	0	0.0288	NA
R111040	R11044	0	0.0055	NA
R9470	R9417	0.5	0.5036	534
R9470	R16888	0.4911	0.4726	534
R9470	R11061	0.4911	0.5196	534
R9470	R111040	0.3304	0.3411	546
R9470	R6900	0.1875	0.3414	540
R9470	R75829	0.1696	0.0827	564
R9470	R634	0.1607	0.1512	558
R9470	R498	0.1607	0.2466	558
R9470	R111064	0.1607	0.1571	568
R9470	R14797	0.1518	0.1875	NA
R9470	R1505	0.0268	0.0704	NA
R9470	R13685	0.0268	0.1019	NA
R9470	R604	0.0089	0.1071	NA
R9470	R17044	0.0089	0.0161	NA
R9470	R15518	0.0089	0.0286	NA
R9470	R9431	0	0	NA
R9470	R75925	0	0	NA
R9470	R71	0	0.0223	NA
R9470	R6844	0	0.0071	NA
R9470	R6185	0	0.0137	NA
R9470	R6167	0	0	NA
R9470	R578	0	0.0231	NA
R9470	R474	0	0.0574	NA
R9470	R383	0	0.0179	NA
R9470	R299	0	0	NA
R9470	R27161	0	0	NA
R9470	R24941	0	0	NA
R9470	R22258	0	0.0286	NA
R9470	R22172	0	0.0036	NA
R9470	R216	0	0.0214	NA
R9470	R21303	0	0.0107	NA
R9470	R21257	0	0.033	NA
R9470	R1788	0	0.0036	NA
R9470	R17015	0	0.025	NA
R9470	R1698.8	0	0.0926	NA
R9470	R1675	0	0.0036	NA
R9470	R1538	0	0.0286	NA
R9470	R15380	0	0.0071	NA
R9470	R152	0	0.0571	NA
R9470	R13698	0	0.0054	NA
R9470	R13552	0	0.0286	NA
R9470	R13433	0	0.0259	NA
R9470	R13	0	0.0375	NA
R9470	R12529	0	0	NA
R9470	R12508	0	0.0107	NA
R9470	R12472	0	0	NA
R9470	R12034	0	0.0065	NA
R9470	R11193	0	0.0619	NA
R9470	R11123	0	0.0214	NA
R9470	R111183	0	0.0036	NA
R9470	R111155	0	0.0137	NA
R9470	R111083	0	0.0071	NA
R9470	R111057	0	0.0107	NA
R9470	R11045	0	0.0173	NA
R9470	R11044	0	0.0036	NA
R13552	R604	0.4384	0.4329	431
R13552	R6900	0.0685	0.1041	NA
R13552	R9470	0	0.0438	NA
R13552	R9431	0	0	NA
R13552	R9417	0	0.0438	NA
R13552	R75925	0	0	NA
R13552	R75829	0	0.0329	NA
R13552	R71	0	0.0219	NA
R13552	R6844	0	0.011	NA
R13552	R634	0	0.0274	NA
R13552	R6185	0	0.0219	NA
R13552	R6167	0	0	NA
R13552	R578	0	0.0274	NA
R13552	R498	0	0.053	NA
R13552	R474	0	0.0384	NA
R13552	R383	0	0.0219	NA
R13552	R299	0	0	NA
R13552	R27161	0	0	NA
R13552	R24941	0	0	NA
R13552	R22258	0	0.0329	NA
R13552	R22172	0	0.0055	NA
R13552	R216	0	0.0274	NA
R13552	R21303	0	0.011	NA
R13552	R21257	0	0.0274	NA
R13552	R1788	0	0.0055	NA
R13552	R17044	0	0.0055	NA
R13552	R17015	0	0.0384	NA
R13552	R1698.8	0	0.0384	NA
R13552	R16888	0	0.0384	NA
R13552	R1675	0	0.0055	NA
R13552	R15518	0	0.0384	NA
R13552	R1538	0	0.0274	NA
R13552	R15380	0	0.011	NA
R13552	R152	0	0.0329	NA
R13552	R1505	0	0.0384	NA
R13552	R14797	0	0.0438	NA
R13552	R13698	0	0.0055	NA
R13552	R13685	0	0.0274	NA
R13552	R13433	0	0.0274	NA
R13552	R13	0	0.0219	NA
R13552	R12529	0	0	NA
R13552	R12508	0	0.0164	NA
R13552	R12472	0	0	NA
R13552	R12034	0	0.011	NA
R13552	R11193	0	0.0329	NA
R13552	R11123	0	0.0329	NA
R13552	R111183	0	0.0055	NA
R13552	R111155	0	0.0219	NA
R13552	R111083	0	0.011	NA
R13552	R111064	0	0.0164	NA
R13552	R111057	0	0.0164	NA
R13552	R111040	0	0.0438	NA
R13552	R11061	0	0.0438	NA
R13552	R11045	0	0.0274	NA
R13552	R11044	0	0.0055	NA
R11061	R9470	0.3313	0.3495	819
R11061	R9417	0.3313	0.3362	819
R11061	R16888	0.3313	0.3205	819
R11061	R111040	0.2229	0.2188	831
R11061	R6900	0.1928	0.2825	825
R11061	R498	0.1205	0.1726	843
R11061	R75829	0.1145	0.1036	849
R11061	R634	0.1084	0.106	843
R11061	R14797	0.1084	0.1421	NA
R11061	R111064	0.1084	0.106	853
R11061	R1505	0.0181	0.059	NA
R11061	R13685	0.0181	0.0289	NA
R11061	R604	0.006	0.0819	NA
R11061	R17044	0.006	0.0108	NA
R11061	R15518	0.006	0.0482	NA
R11061	R9431	0	0	NA
R11061	R75925	0	0	NA
R11061	R71	0	0.022	NA
R11061	R6844	0	0.0048	NA
R11061	R6185	0	0.0083	NA
R11061	R6167	0	0	NA
R11061	R578	0	0.0152	NA
R11061	R474	0	0.0409	NA
R11061	R383	0	0.0127	NA
R11061	R299	0	0	NA
R11061	R27161	0	0	NA
R11061	R24941	0	0	NA
R11061	R22258	0	0.0458	NA
R11061	R22172	0	0.0024	NA
R11061	R216	0	0.0145	NA
R11061	R21303	0	0.0072	NA
R11061	R21257	0	0.0235	NA
R11061	R1788	0	0.0024	NA
R11061	R17015	0	0.0184	NA
R11061	R1698.8	0	0.053	NA
R11061	R1675	0	0.0024	NA
R11061	R1538	0	0.0337	NA
R11061	R15380	0	0.0048	NA
R11061	R152	0	0.0642	NA
R11061	R13698	0	0.0036	NA
R11061	R13552	0	0.0193	NA
R11061	R13433	0	0.0166	NA
R11061	R13	0	0.0238	NA
R11061	R12529	0	0	NA
R11061	R12508	0	0.0072	NA
R11061	R12472	0	0	NA
R11061	R12034	0	0.0048	NA
R11061	R11193	0	0.0355	NA
R11061	R11123	0	0.0208	NA
R11061	R111183	0	0.0024	NA
R11061	R111155	0	0.0157	NA
R11061	R111083	0	0.0048	NA
R11061	R111057	0	0.0065	NA
R11061	R11045	0	0.0116	NA
R11061	R11044	0	0.0036	NA
R152	R383	0.3043	0.3067	870
R152	R1538	0.0326	0.0588	895
R152	R9470	0	0.0358	NA
R152	R9431	0	0	NA
R152	R9417	0	0.0358	NA
R152	R75925	0	0	NA
R152	R75829	0	0.029	NA
R152	R71	0	0.0086	NA
R152	R6900	0	0.0646	NA
R152	R6844	0	0.0045	NA
R152	R634	0	0.014	NA
R152	R6185	0	0.0139	NA
R152	R6167	0	0	NA
R152	R604	0	0.0182	NA
R152	R578	0	0.0114	NA
R152	R498	0	0.0182	NA
R152	R474	0	0.0249	NA
R152	R299	0	0	NA
R152	R27161	0	0	NA
R152	R24941	0	0	NA
R152	R22258	0	0.0249	NA
R152	R22172	0	0.0187	NA
R152	R216	0	0.0242	NA
R152	R21303	0	0.0067	NA
R152	R21257	0	0.0174	NA
R152	R1788	0	0.0022	NA
R152	R17044	0	0.0028	NA
R152	R17015	0	0.0112	NA
R152	R1698.8	0	0.0313	NA
R152	R16888	0	0.0358	NA
R152	R1675	0	0	NA
R152	R15518	0	0.0227	NA
R152	R15380	0	0.0051	NA
R152	R1505	0	0.0157	NA
R152	R14797	0	0.0245	NA
R152	R13698	0	0.0022	NA
R152	R13685	0	0.0294	NA
R152	R13552	0	0.0137	NA
R152	R13433	0	0.0135	NA
R152	R13	0	0.0217	NA
R152	R12529	0	0	NA
R152	R12508	0	0.0067	NA
R152	R12472	0	0	NA
R152	R12034	0	0.0045	NA
R152	R11193	0	0.0249	NA
R152	R11123	0	0.0092	NA
R152	R111183	0	0.0022	NA
R152	R111155	0	0.009	NA
R152	R111083	0	0.0045	NA
R152	R111064	0	0.0118	NA
R152	R111057	0	0.0073	NA
R152	R111040	0	0.029	NA
R152	R11061	0	0.0601	NA
R152	R11045	0	0.0156	NA
R152	R11044	0	0	NA
R71	R1675	0.2989	0.2928	1350
R71	R1788	0.2759	0.2702	1294
R71	R17015	0.1897	0.1806	1275
R71	R299	0.0057	0.0057	NA
R71	R9470	0	0.0111	NA
R71	R9431	0	0	NA
R71	R9417	0	0.0111	NA
R71	R75925	0	0	NA
R71	R75829	0	0.0076	NA
R71	R6900	0	0.0183	1366
R71	R6844	0	0.0028	NA
R71	R634	0	0.0028	NA
R71	R6185	0	0.0616	1354
R71	R6167	0	0	NA
R71	R604	0	0.0099	NA
R71	R578	0	0.0028	NA
R71	R498	0	0.0146	NA
R71	R474	0	0.016	NA
R71	R383	0	0.0047	NA
R71	R27161	0	0	NA
R71	R24941	0	0	NA
R71	R22258	0	0.0452	1366
R71	R22172	0	0.0019	NA
R71	R216	0	0.0028	NA
R71	R21303	0	0.0047	NA
R71	R21257	0	0.0047	NA
R71	R17044	0	0.0028	NA
R71	R1698.8	0	0.0168	1366
R71	R16888	0	0.0111	NA
R71	R15518	0	0.0135	1366
R71	R1538	0	0.0047	NA
R71	R15380	0	0.0028	NA
R71	R152	0	0.0076	NA
R71	R1505	0	0.0128	NA
R71	R14797	0	0.0172	NA
R71	R13698	0	0.0019	NA
R71	R13685	0	0.01	1366
R71	R13552	0	0.0076	NA
R71	R13433	0	0.021	1366
R71	R13	0	0.0156	1366
R71	R12529	0	0	NA
R71	R12508	0	0.0028	NA
R71	R12472	0	0	NA
R71	R12034	0	0.0028	NA
R71	R11193	0	0.0287	1366
R71	R11123	0	0.0089	NA
R71	R111183	0	0.0034	NA
R71	R111155	0	0.0028	NA
R71	R111083	0	0.0048	NA
R71	R111064	0	0.0064	NA
R71	R111057	0	0.0028	NA
R71	R111040	0	0.0095	NA
R71	R11061	0	0.0191	NA
R71	R11045	0	0.0028	NA
R71	R11044	0	0.0019	NA
R498	R11061	0.2985	0.4492	315
R498	R9470	0.2687	0.4295	315
R498	R9417	0.2687	0.4068	315
R498	R6900	0.2687	0.4005	315
R498	R634	0.2687	0.2667	315
R498	R16888	0.2687	0.3851	315
R498	R111040	0.2687	0.4035	315
R498	R9431	0	0	NA
R498	R75925	0	0	NA
R498	R75829	0	0.0636	NA
R498	R71	0	0.0429	NA
R498	R6844	0	0.0121	NA
R498	R6185	0	0.0258	NA
R498	R6167	0	0.0101	NA
R498	R604	0	0.1601	NA
R498	R578	0	0.0371	NA
R498	R474	0	0.0793	NA
R498	R383	0	0.0242	NA
R498	R299	0	0	NA
R498	R27161	0	0	NA
R498	R24941	0	0	NA
R498	R22258	0	0.1348	NA
R498	R22172	0	0.0061	NA
R498	R216	0	0.0354	NA
R498	R21303	0	0.0121	NA
R498	R21257	0	0.0419	NA
R498	R1788	0	0.0061	NA
R498	R17044	0	0.0121	NA
R498	R17015	0	0.054	NA
R498	R1698.8	0	0.1359	NA
R498	R1675	0	0.0061	NA
R498	R15518	0	0.1273	NA
R498	R1538	0	0.0768	NA
R498	R15380	0	0.0111	NA
R498	R152	0	0.0475	NA
R498	R1505	0	0.0429	NA
R498	R14797	0	0.0715	NA
R498	R13698	0	0.0061	NA
R498	R13685	0	0.0586	NA
R498	R13552	0	0.0601	NA
R498	R13433	0	0.0369	NA
R498	R13	0	0.0298	NA
R498	R12529	0	0	NA
R498	R12508	0	0.0182	NA
R498	R12472	0	0	NA
R498	R12034	0	0.0121	NA
R498	R11193	0	0.0843	NA
R498	R11123	0	0.0439	NA
R498	R111183	0	0.0061	NA
R498	R111155	0	0.0242	NA
R498	R111083	0	0.0222	NA
R498	R111064	0	0.0225	NA
R498	R111057	0	0.0182	NA
R498	R11045	0	0.0293	NA
R498	R11044	0	0.0061	NA
R17015	R71	0.2115	0.2008	744
R17015	R11123	0.0385	0.0522	825
R17015	R9470	0	0.0168	NA
R17015	R9431	0	0.0016	NA
R17015	R9417	0	0.0168	NA
R17015	R75925	0	0	NA
R17015	R75829	0	0.0121	NA
R17015	R6900	0	0.0229	NA
R17015	R6844	0	0.0053	NA
R17015	R634	0	0.0095	NA
R17015	R6185	0	0.0095	NA
R17015	R6167	0	0	NA
R17015	R604	0	0.0194	NA
R17015	R578	0	0.0095	NA
R17015	R498	0	0.0216	NA
R17015	R474	0	0.022	NA
R17015	R383	0	0.0095	NA
R17015	R299	0	0	NA
R17015	R27161	0	0	NA
R17015	R24941	0	0	NA
R17015	R22258	0	0.0339	NA
R17015	R22172	0	0.001	NA
R17015	R216	0	0.0095	NA
R17015	R21303	0	0.0053	NA
R17015	R21257	0	0.0121	NA
R17015	R1788	0	0.0015	NA
R17015	R17044	0	0.0063	NA
R17015	R1698.8	0	0.0208	NA
R17015	R16888	0	0.0147	NA
R17015	R1675	0	0.0021	NA
R17015	R15518	0	0.0206	NA
R17015	R1538	0	0.0095	NA
R17015	R15380	0	0.0042	NA
R17015	R152	0	0.0121	NA
R17015	R1505	0	0.0136	NA
R17015	R14797	0	0.0168	NA
R17015	R13698	0	0.0021	NA
R17015	R13685	0	0.0178	NA
R17015	R13552	0	0.0168	NA
R17015	R13433	0	0.034	NA
R17015	R13	0	0.022	NA
R17015	R12529	0	0	NA
R17015	R12508	0	0.0085	NA
R17015	R12472	0	0	NA
R17015	R12034	0	0.0042	NA
R17015	R11193	0	0.0228	NA
R17015	R111183	0	0.001	NA
R17015	R111155	0	0.0095	NA
R17015	R111083	0	0.0121	NA
R17015	R111064	0	0.0063	NA
R17015	R111057	0	0.0063	NA
R17015	R111040	0	0.0168	NA
R17015	R11061	0	0.0168	NA
R17015	R11045	0	0.0095	NA
R17015	R11044	0	0.0026	NA
R111057	R6844	0.1667	0.2333	NA
R111057	R9470	0	0.1	NA
R111057	R9431	0	0	NA
R111057	R9417	0	0.1	NA
R111057	R75925	0	0	NA
R111057	R75829	0	0.1	NA
R111057	R71	0	0.0667	NA
R111057	R6900	0	0.1	NA
R111057	R634	0	0.1	NA
R111057	R6185	0	0.1	NA
R111057	R6167	0	0	NA
R111057	R604	0	0.1	NA
R111057	R578	0	0.1	NA
R111057	R498	0	0.1	NA
R111057	R474	0	0.1	NA
R111057	R383	0	0.1	NA
R111057	R299	0	0	NA
R111057	R27161	0	0	NA
R111057	R24941	0	0	NA
R111057	R22258	0	0.1	NA
R111057	R22172	0	0.0333	NA
R111057	R216	0	0.1	NA
R111057	R21303	0	0.0667	NA
R111057	R21257	0	0.1	NA
R111057	R1788	0	0.0333	NA
R111057	R17044	0	0.0333	NA
R111057	R17015	0	0.1	NA
R111057	R1698.8	0	0.1	NA
R111057	R16888	0	0.1	NA
R111057	R1675	0	0	NA
R111057	R15518	0	0.1	NA
R111057	R1538	0	0.1	NA
R111057	R15380	0	0.0667	NA
R111057	R152	0	0.1	NA
R111057	R1505	0	0.1	NA
R111057	R14797	0	0.1	NA
R111057	R13698	0	0.0333	NA
R111057	R13685	0	0.1	NA
R111057	R13552	0	0.1	NA
R111057	R13433	0	0.1	NA
R111057	R13	0	0.1	NA
R111057	R12529	0	0	NA
R111057	R12508	0	0.1	NA
R111057	R12472	0	0	NA
R111057	R12034	0	0.0667	NA
R111057	R11193	0	0.1	NA
R111057	R11123	0	0.1	NA
R111057	R111183	0	0.0333	NA
R111057	R111155	0	0.1	NA
R111057	R111083	0	0.0333	NA
R111057	R111064	0	0.1	NA
R111057	R111040	0	0.1	NA
R111057	R11061	0	0.1	NA
R111057	R11045	0	0.1	NA
R111057	R11044	0	0	NA
R1538	R152	0.1622	0.3102	NA
R1538	R9470	0	0.0917	NA
R1538	R9431	0	0	NA
R1538	R9417	0	0.0917	NA
R1538	R75925	0	0	NA
R1538	R75829	0	0.125	NA
R1538	R71	0	0.0361	NA
R1538	R6900	0	0.1583	NA
R1538	R6844	0	0.0222	NA
R1538	R634	0	0.0667	NA
R1538	R6185	0	0.0588	NA
R1538	R6167	0	0	NA
R1538	R604	0	0.1444	NA
R1538	R578	0	0.0556	NA
R1538	R498	0	0.1444	NA
R1538	R474	0	0.1361	NA
R1538	R383	0	0.0838	NA
R1538	R299	0	0	NA
R1538	R27161	0	0	NA
R1538	R24941	0	0	NA
R1538	R22258	0	0.1583	NA
R1538	R22172	0	0.0111	NA
R1538	R216	0	0.0889	NA
R1538	R21303	0	0.0361	NA
R1538	R21257	0	0.0806	NA
R1538	R1788	0	0.0111	NA
R1538	R17044	0	0.0139	NA
R1538	R17015	0	0.0444	NA
R1538	R1698.8	0	0.1583	NA
R1538	R16888	0	0.0917	NA
R1538	R1675	0	0	NA
R1538	R15518	0	0.1583	NA
R1538	R15380	0	0.0222	NA
R1538	R1505	0	0.0472	NA
R1538	R14797	0	0.0806	NA
R1538	R13698	0	0.0111	NA
R1538	R13685	0	0.0806	NA
R1538	R13552	0	0.0556	NA
R1538	R13433	0	0.0444	NA
R1538	R13	0	0.0472	NA
R1538	R12529	0	0	NA
R1538	R12508	0	0.0333	NA
R1538	R12472	0	0	NA
R1538	R12034	0	0.0222	NA
R1538	R11193	0	0.1472	NA
R1538	R11123	0	0.0444	NA
R1538	R111183	0	0.0111	NA
R1538	R111155	0	0.0444	NA
R1538	R111083	0	0.0111	NA
R1538	R111064	0	0.0472	NA
R1538	R111057	0	0.0333	NA
R1538	R111040	0	0.1583	NA
R1538	R11061	0	0.1583	NA
R1538	R11045	0	0.0556	NA
R1538	R11044	0	0	NA
R474	R15518	0.1569	0.222	NA
R474	R1505	0.0784	0.1067	354
R474	R13	0.0392	0.1106	NA
R474	R111083	0.0196	0.0519	NA
R474	R13433	0.0098	0.0562	NA
R474	R9470	0	0.061	NA
R474	R9431	0	0.0049	NA
R474	R9417	0	0.0649	NA
R474	R75925	0	0	NA
R474	R75829	0	0.0499	NA
R474	R71	0	0.0303	NA
R474	R6900	0	0.0643	NA
R474	R6844	0	0.0078	NA
R474	R634	0	0.0235	NA
R474	R6185	0	0.015	NA
R474	R6167	0	0.0033	NA
R474	R604	0	0.0609	NA
R474	R578	0	0.0196	NA
R474	R498	0	0.0503	NA
R474	R383	0	0.0185	NA
R474	R299	0	0	NA
R474	R27161	0	0	NA
R474	R24941	0	0	NA
R474	R22258	0	0.1088	NA
R474	R22172	0	0.0039	NA
R474	R216	0	0.0235	NA
R474	R21303	0	0.0106	NA
R474	R21257	0	0.0263	NA
R474	R1788	0	0.0042	NA
R474	R17044	0	0.0118	NA
R474	R17015	0	0.0352	NA
R474	R1698.8	0	0.0989	NA
R474	R16888	0	0.061	NA
R474	R1675	0	0.0033	NA
R474	R1538	0	0.0459	NA
R474	R15380	0	0.0078	NA
R474	R152	0	0.042	NA
R474	R14797	0	0.055	NA
R474	R13698	0	0.0039	NA
R474	R13685	0	0.0556	NA
R474	R13552	0	0.0268	NA
R474	R12529	0	0	NA
R474	R12508	0	0.0118	NA
R474	R12472	0	0	NA
R474	R12034	0	0.0078	NA
R474	R11193	0	0.0804	NA
R474	R11123	0	0.019	NA
R474	R111183	0	0.0039	NA
R474	R111155	0	0.0157	NA
R474	R111064	0	0.0146	NA
R474	R111057	0	0.0118	NA
R474	R111040	0	0.057	NA
R474	R11061	0	0.0649	NA
R474	R11045	0	0.0196	NA
R474	R11044	0	0.0033	NA
R13433	R22258	0.1562	0.2132	NA
R13433	R13	0.0234	0.1131	NA
R13433	R474	0.0078	0.0353	NA
R13433	R15518	0.0078	0.0401	788
R13433	R13685	0.0078	0.0505	NA
R13433	R9470	0	0.0183	NA
R13433	R9431	0	0.0219	788
R13433	R9417	0	0.0174	NA
R13433	R75925	0	0	NA
R13433	R75829	0	0.0152	NA
R13433	R71	0	0.0286	NA
R13433	R6900	0	0.0239	NA
R13433	R6844	0	0.0054	NA
R13433	R634	0	0.0098	NA
R13433	R6185	0	0.0078	NA
R13433	R6167	0	0	NA
R13433	R604	0	0.0181	790
R13433	R578	0	0.0098	NA
R13433	R498	0	0.0152	NA
R13433	R383	0	0.0098	NA
R13433	R299	0	0	NA
R13433	R27161	0	0	NA
R13433	R24941	0	0	NA
R13433	R22172	0	0.0022	NA
R13433	R216	0	0.0098	NA
R13433	R21303	0	0.0045	NA
R13433	R21257	0	0.0129	NA
R13433	R1788	0	0.0033	NA
R13433	R17044	0	0.0067	NA
R13433	R17015	0	0.0407	NA
R13433	R1698.8	0	0.0538	782
R13433	R16888	0	0.0174	NA
R13433	R1675	0	0.0093	NA
R13433	R1538	0	0.0098	NA
R13433	R15380	0	0.0054	NA
R13433	R152	0	0.0152	NA
R13433	R1505	0	0.0143	NA
R13433	R14797	0	0.0228	NA
R13433	R13698	0	0.0022	NA
R13433	R13552	0	0.0129	NA
R13433	R12529	0	0	NA
R13433	R12508	0	0.0206	790
R13433	R12472	0	0	NA
R13433	R12034	0	0.0054	NA
R13433	R11193	0	0.0565	783
R13433	R11123	0	0.0132	NA
R13433	R111183	0	0.0054	NA
R13433	R111155	0	0.0098	NA
R13433	R111083	0	0.032	790
R13433	R111064	0	0.0098	NA
R13433	R111057	0	0.0076	NA
R13433	R111040	0	0.0152	NA
R13433	R11061	0	0.0174	NA
R13433	R11045	0	0.0098	NA
R13433	R11044	0	0	NA
R6844	R111057	0.1429	0.2333	NA
R6844	R9470	0	0.0667	NA
R6844	R9431	0	0	NA
R6844	R9417	0	0.0667	NA
R6844	R75925	0	0	NA
R6844	R75829	0	0.0667	NA
R6844	R71	0	0.0667	NA
R6844	R6900	0	0.0667	NA
R6844	R634	0	0.0667	NA
R6844	R6185	0	0.0667	NA
R6844	R6167	0	0	NA
R6844	R604	0	0.0667	NA
R6844	R578	0	0.0667	NA
R6844	R498	0	0.0667	NA
R6844	R474	0	0.0667	NA
R6844	R383	0	0.0667	NA
R6844	R299	0	0	NA
R6844	R27161	0	0	NA
R6844	R24941	0	0	NA
R6844	R22258	0	0.0667	NA
R6844	R22172	0	0.0333	NA
R6844	R216	0	0.0667	NA
R6844	R21303	0	0.0667	NA
R6844	R21257	0	0.0667	NA
R6844	R1788	0	0.0333	NA
R6844	R17044	0	0.0333	NA
R6844	R17015	0	0.0667	NA
R6844	R1698.8	0	0.0667	NA
R6844	R16888	0	0.0667	NA
R6844	R1675	0	0	NA
R6844	R15518	0	0.0667	NA
R6844	R1538	0	0.0667	NA
R6844	R15380	0	0.0667	NA
R6844	R152	0	0.0667	NA
R6844	R1505	0	0.0667	NA
R6844	R14797	0	0.0667	NA
R6844	R13698	0	0.0333	NA
R6844	R13685	0	0.0667	NA
R6844	R13552	0	0.0667	NA
R6844	R13433	0	0.0667	NA
R6844	R13	0	0.0667	NA
R6844	R12529	0	0	NA
R6844	R12508	0	0.0667	NA
R6844	R12472	0	0	NA
R6844	R12034	0	0.0667	NA
R6844	R11193	0	0.0667	NA
R6844	R11123	0	0.0667	NA
R6844	R111183	0	0.0333	NA
R6844	R111155	0	0.0667	NA
R6844	R111083	0	0.0333	NA
R6844	R111064	0	0.0667	NA
R6844	R111040	0	0.0667	NA
R6844	R11061	0	0.0667	NA
R6844	R11045	0	0.0667	NA
R6844	R11044	0	0	NA
R604	R13552	0.11	0.1093	1659
R604	R14797	0.0378	0.067	NA
R604	R6900	0.0172	0.0525	NA
R604	R15518	0.0137	0.0429	NA
R604	R9470	0.0034	0.0416	NA
R604	R9417	0.0034	0.043	NA
R604	R75829	0.0034	0.0185	NA
R604	R16888	0.0034	0.0403	NA
R604	R111040	0.0034	0.0393	NA
R604	R11061	0.0034	0.0486	NA
R604	R9431	0	0.0015	NA
R604	R75925	0	0	NA
R604	R71	0	0.0073	NA
R604	R6844	0	0.0028	NA
R604	R634	0	0.0087	NA
R604	R6185	0	0.0055	NA
R604	R6167	0	0.0014	NA
R604	R578	0	0.0069	NA
R604	R498	0	0.0373	NA
R604	R474	0	0.0217	NA
R604	R383	0	0.0053	NA
R604	R299	0	0	NA
R604	R27161	0	0	NA
R604	R24941	0	0	NA
R604	R22258	0	0.0344	NA
R604	R22172	0	0.0014	NA
R604	R216	0	0.0083	NA
R604	R21303	0	0.0025	NA
R604	R21257	0	0.0083	NA
R604	R1788	0	0.0014	NA
R604	R17044	0	0.0014	NA
R604	R17015	0	0.0114	NA
R604	R1698.8	0	0.0327	NA
R604	R1675	0	0.0014	NA
R604	R1538	0	0.0175	NA
R604	R15380	0	0.0028	NA
R604	R152	0	0.0112	NA
R604	R1505	0	0.0215	NA
R604	R13698	0	0.0014	NA
R604	R13685	0	0.0099	NA
R604	R13433	0	0.0099	NA
R604	R13	0	0.0096	NA
R604	R12529	0	0	NA
R604	R12508	0	0.0071	NA
R604	R12472	0	0	NA
R604	R12034	0	0.0028	NA
R604	R11193	0	0.0228	NA
R604	R11123	0	0.0125	NA
R604	R111183	0	0.0014	NA
R604	R111155	0	0.0055	NA
R604	R111083	0	0.0063	NA
R604	R111064	0	0.0042	NA
R604	R111057	0	0.0045	NA
R604	R11045	0	0.0073	NA
R604	R11044	0	0.0014	NA
R11123	R17015	0.1071	0.1454	342
R11123	R9470	0	0.0277	NA
R11123	R9431	0	0	NA
R11123	R9417	0	0.0307	NA
R11123	R75925	0	0	NA
R11123	R75829	0	0.0179	NA
R11123	R71	0	0.023	NA
R11123	R6900	0	0.0719	NA
R11123	R6844	0	0.0114	NA
R11123	R634	0	0.0179	NA
R11123	R6185	0	0.0196	NA
R11123	R6167	0	0	NA
R11123	R604	0	0.0513	NA
R11123	R578	0	0.0179	NA
R11123	R498	0	0.0356	NA
R11123	R474	0	0.0258	NA
R11123	R383	0	0.0179	NA
R11123	R299	0	0	NA
R11123	R27161	0	0	NA
R11123	R24941	0	0	NA
R11123	R22258	0	0.023	NA
R11123	R22172	0	0.0033	NA
R11123	R216	0	0.0179	NA
R11123	R21303	0	0.0111	NA
R11123	R21257	0	0.0179	NA
R11123	R1788	0	0.0053	NA
R11123	R17044	0	0.0101	NA
R11123	R1698.8	0	0.0303	NA
R11123	R16888	0	0.0258	NA
R11123	R1675	0	0.0049	NA
R11123	R15518	0	0.0308	NA
R11123	R1538	0	0.0179	NA
R11123	R15380	0	0.0111	NA
R11123	R152	0	0.0179	NA
R11123	R1505	0	0.0477	NA
R11123	R14797	0	0.0513	NA
R11123	R13698	0	0.0036	NA
R11123	R13685	0	0.023	NA
R11123	R13552	0	0.0277	NA
R11123	R13433	0	0.023	NA
R11123	R13	0	0.0152	NA
R11123	R12529	0	0	NA
R11123	R12508	0	0.0147	NA
R11123	R12472	0	0	NA
R11123	R12034	0	0.0111	NA
R11123	R11193	0	0.023	NA
R11123	R111183	0	0.0036	NA
R11123	R111155	0	0.0179	NA
R11123	R111083	0	0.0078	NA
R11123	R111064	0	0.0144	NA
R11123	R111057	0	0.0147	NA
R11123	R111040	0	0.0336	NA
R11123	R11061	0	0.0513	355
R11123	R11045	0	0.0179	NA
R11123	R11044	0	0.0078	NA
R1505	R474	0.1067	0.1642	366
R1505	R14797	0.08	0.2196	NA
R1505	R15518	0.0533	0.1137	NA
R1505	R9470	0.04	0.1199	NA
R1505	R9417	0.04	0.1159	NA
R1505	R16888	0.04	0.111	NA
R1505	R111064	0.04	0.0934	NA
R1505	R11061	0.04	0.1277	NA
R1505	R9431	0	0	NA
R1505	R75925	0	0	NA
R1505	R75829	0	0.0412	NA
R1505	R71	0	0.0456	NA
R1505	R6900	0	0.0931	NA
R1505	R6844	0	0.0118	NA
R1505	R634	0	0.0176	NA
R1505	R6185	0	0.0235	NA
R1505	R6167	0	0	NA
R1505	R604	0	0.0961	NA
R1505	R578	0	0.0176	NA
R1505	R498	0	0.0441	NA
R1505	R383	0	0.0235	NA
R1505	R299	0	0	NA
R1505	R27161	0	0	NA
R1505	R24941	0	0	NA
R1505	R22258	0	0.05	NA
R1505	R22172	0	0.0059	NA
R1505	R216	0	0.0176	NA
R1505	R21303	0	0.0176	NA
R1505	R21257	0	0.0294	NA
R1505	R1788	0	0.0059	NA
R1505	R17044	0	0.0125	NA
R1505	R17015	0	0.0382	NA
R1505	R1698.8	0	0.0603	NA
R1505	R1675	0	0.0059	NA
R1505	R1538	0	0.0235	NA
R1505	R15380	0	0.0191	NA
R1505	R152	0	0.0412	NA
R1505	R13698	0	0.0059	NA
R1505	R13685	0	0.062	NA
R1505	R13552	0	0.0441	NA
R1505	R13433	0	0.0382	NA
R1505	R13	0	0.0559	NA
R1505	R12529	0	0	NA
R1505	R12508	0	0.0176	NA
R1505	R12472	0	0	NA
R1505	R12034	0	0.0118	NA
R1505	R11193	0	0.0441	NA
R1505	R11123	0	0.049	NA
R1505	R111183	0	0.0059	NA
R1505	R111155	0	0.0176	NA
R1505	R111083	0	0.0176	NA
R1505	R111057	0	0.0176	NA
R1505	R111040	0	0.0559	NA
R1505	R11045	0	0.0176	NA
R1505	R11044	0	0.0059	NA
R17044	R9470	0.0909	0.1803	NA
R17044	R9417	0.0909	0.1803	NA
R17044	R16888	0.0909	0.1803	NA
R17044	R14797	0.0909	0.1273	NA
R17044	R111064	0.0909	0.1273	NA
R17044	R11061	0.0909	0.1803	NA
R17044	R9431	0	0	NA
R17044	R75925	0	0	NA
R17044	R75829	0	0.0364	NA
R17044	R71	0	0.0894	NA
R17044	R6900	0	0.1424	NA
R17044	R6844	0	0.0364	NA
R17044	R634	0	0.0364	NA
R17044	R6185	0	0.0894	NA
R17044	R6167	0	0	NA
R17044	R604	0	0.0364	NA
R17044	R578	0	0.0364	NA
R17044	R498	0	0.0894	NA
R17044	R474	0	0.1424	NA
R17044	R383	0	0.0364	NA
R17044	R299	0	0	NA
R17044	R27161	0	0	NA
R17044	R24941	0	0	NA
R17044	R22258	0	0.1424	NA
R17044	R22172	0	0.0364	NA
R17044	R216	0	0.0364	NA
R17044	R21303	0	0.0364	NA
R17044	R21257	0	0.0364	NA
R17044	R1788	0	0.0364	NA
R17044	R17015	0	0.0894	NA
R17044	R1698.8	0	0.1424	NA
R17044	R1675	0	0	NA
R17044	R15518	0	0.1424	NA
R17044	R1538	0	0.0364	NA
R17044	R15380	0	0.0364	NA
R17044	R152	0	0.0364	NA
R17044	R1505	0	0.0894	NA
R17044	R13698	0	0.0364	NA
R17044	R13685	0	0.1424	NA
R17044	R13552	0	0.0364	NA
R17044	R13433	0	0.1424	NA
R17044	R13	0	0.0894	NA
R17044	R12529	0	0	NA
R17044	R12508	0	0.0364	NA
R17044	R12472	0	0	NA
R17044	R12034	0	0.0364	NA
R17044	R11193	0	0.1424	NA
R17044	R11123	0	0.1424	NA
R17044	R111183	0	0.0364	NA
R17044	R111155	0	0.0364	NA
R17044	R111083	0	0.0364	NA
R17044	R111057	0	0.0364	NA
R17044	R111040	0	0.0894	NA
R17044	R11045	0	0.0364	NA
R17044	R11044	0	0	NA
R14797	R11061	0.07	0.0926	NA
R14797	R9470	0.0661	0.0815	NA
R14797	R9417	0.0661	0.0833	NA
R14797	R16888	0.0661	0.0802	NA
R14797	R111064	0.0623	0.0654	NA
R14797	R604	0.0428	0.0735	NA
R14797	R13685	0.035	0.0496	NA
R14797	R1505	0.0233	0.0575	NA
R14797	R15518	0.0117	0.033	NA
R14797	R75829	0.0039	0.0226	NA
R14797	R6900	0.0039	0.0416	NA
R14797	R17044	0.0039	0.007	NA
R14797	R111040	0.0039	0.0241	NA
R14797	R9431	0	0	NA
R14797	R75925	0	0	NA
R14797	R71	0	0.0154	NA
R14797	R6844	0	0.0031	NA
R14797	R634	0	0.0093	NA
R14797	R6185	0	0.006	NA
R14797	R6167	0	0	NA
R14797	R578	0	0.0078	NA
R14797	R498	0	0.0182	NA
R14797	R474	0	0.0231	NA
R14797	R383	0	0.0078	NA
R14797	R299	0	0	NA
R14797	R27161	0	0	NA
R14797	R24941	0	0	NA
R14797	R22258	0	0.0246	NA
R14797	R22172	0	0.0016	NA
R14797	R216	0	0.0093	NA
R14797	R21303	0	0.0047	NA
R14797	R21257	0	0.0183	NA
R14797	R1788	0	0.0016	NA
R14797	R17015	0	0.0109	NA
R14797	R1698.8	0	0.0235	NA
R14797	R1675	0	0.0016	NA
R14797	R1538	0	0.0109	NA
R14797	R15380	0	0.0031	NA
R14797	R152	0	0.0171	NA
R14797	R13698	0	0.0016	NA
R14797	R13552	0	0.0125	NA
R14797	R13433	0	0.0153	NA
R14797	R13	0	0.0176	NA
R14797	R12529	0	0	NA
R14797	R12508	0	0.0047	NA
R14797	R12472	0	0	NA
R14797	R12034	0	0.0031	NA
R14797	R11193	0	0.025	NA
R14797	R11123	0	0.0137	NA
R14797	R111183	0	0.0016	NA
R14797	R111155	0	0.0062	NA
R14797	R111083	0	0.006	NA
R14797	R111057	0	0.0047	NA
R14797	R11045	0	0.0078	NA
R14797	R11044	0	0.0023	NA
R13685	R14797	0.0682	0.0969	NA
R13685	R15518	0.053	0.0279	598
R13685	R9470	0.0227	0.0688	NA
R13685	R9417	0.0227	0.0748	NA
R13685	R16888	0.0227	0.074	NA
R13685	R111064	0.0227	0.0459	NA
R13685	R11061	0.0227	0.0715	NA
R13685	R13	0.0152	0.0622	600
R13685	R13433	0.0076	0.0472	605
R13685	R9431	0	0.0041	NA
R13685	R75925	0	0	NA
R13685	R75829	0	0.0382	NA
R13685	R71	0	0.0142	607
R13685	R6900	0	0.056	607
R13685	R6844	0	0.0061	NA
R13685	R634	0	0.0137	NA
R13685	R6185	0	0.011	607
R13685	R6167	0	0.003	NA
R13685	R604	0	0.0194	NA
R13685	R578	0	0.0133	NA
R13685	R498	0	0.0231	NA
R13685	R474	0	0.0329	607
R13685	R383	0	0.0159	NA
R13685	R299	0	0	NA
R13685	R27161	0	0	NA
R13685	R24941	0	0	NA
R13685	R22258	0	0.0479	607
R13685	R22172	0	0.003	NA
R13685	R216	0	0.0182	NA
R13685	R21303	0	0.0091	NA
R13685	R21257	0	0.0203	NA
R13685	R1788	0	0.0019	607
R13685	R17044	0	0.0065	NA
R13685	R17015	0	0.0207	607
R13685	R1698.8	0	0.0234	607
R13685	R1675	0	0.0093	NA
R13685	R1538	0	0.0261	NA
R13685	R15380	0	0.006	NA
R13685	R152	0	0.0338	NA
R13685	R1505	0	0.0283	NA
R13685	R13698	0	0.003	NA
R13685	R13552	0	0.0107	NA
R13685	R12529	0	0	NA
R13685	R12508	0	0.0058	NA
R13685	R12472	0	0	NA
R13685	R12034	0	0.0043	NA
R13685	R11193	0	0.0536	604
R13685	R11123	0	0.0085	607
R13685	R111183	0	0.0061	NA
R13685	R111155	0	0.0068	NA
R13685	R111083	0	0.0148	607
R13685	R111057	0	0.0058	NA
R13685	R111040	0	0.0382	NA
R13685	R11045	0	0.0097	NA
R13685	R11044	0	0	NA
R15518	R474	0.0653	0.0872	NA
R15518	R22258	0.0286	0.0766	NA
R15518	R13685	0.0286	0.0598	1067
R15518	R604	0.0163	0.0356	1079
R15518	R1505	0.0163	0.0281	NA
R15518	R14797	0.0122	0.0283	NA
R15518	R9470	0.0041	0.0091	NA
R15518	R9431	0.0041	0.0077	NA
R15518	R9417	0.0041	0.0091	NA
R15518	R16888	0.0041	0.0089	NA
R15518	R13433	0.0041	0.0203	NA
R15518	R111064	0.0041	0.0118	NA
R15518	R11061	0.0041	0.0358	NA
R15518	R75925	0	0	NA
R15518	R75829	0	0.015	NA
R15518	R71	0	0.0105	NA
R15518	R6900	0	0.0216	NA
R15518	R6844	0	0.0023	NA
R15518	R634	0	0.0072	NA
R15518	R6185	0	0.0059	NA
R15518	R6167	0	0.003	NA
R15518	R578	0	0.0058	NA
R15518	R498	0	0.0252	NA
R15518	R383	0	0.0053	NA
R15518	R299	0	0	NA
R15518	R27161	0	0	NA
R15518	R24941	0	0	NA
R15518	R22172	0	0.0012	NA
R15518	R216	0	0.0083	NA
R15518	R21303	0	0.0034	NA
R15518	R21257	0	0.0079	NA
R15518	R1788	0	0.0017	NA
R15518	R17044	0	0.0035	NA
R15518	R17015	0	0.0134	NA
R15518	R1698.8	0	0.0454	NA
R15518	R1675	0	0.002	NA
R15518	R1538	0	0.0161	NA
R15518	R15380	0	0.0023	NA
R15518	R152	0	0.0113	NA
R15518	R13698	0	0.0012	NA
R15518	R13552	0	0.0095	NA
R15518	R13	0	0.0228	1078
R15518	R12529	0	0	NA
R15518	R12508	0	0.0051	NA
R15518	R12472	0	0	NA
R15518	R12034	0	0.0022	NA
R15518	R11193	0	0.0302	NA
R15518	R11123	0	0.0085	NA
R15518	R111183	0	0.0012	NA
R15518	R111155	0	0.0047	NA
R15518	R111083	0	0.0178	NA
R15518	R111057	0	0.0035	NA
R15518	R111040	0	0.0263	NA
R15518	R11045	0	0.0063	NA
R15518	R11044	0	0.002	NA
R6900	R11061	0.0557	0.0805	2909
R6900	R9470	0.0365	0.066	2909
R6900	R9417	0.0365	0.0597	2909
R6900	R16888	0.0365	0.0552	2909
R6900	R111040	0.0365	0.0549	2913
R6900	R634	0.0313	0.0308	2922
R6900	R498	0.0313	0.0463	2922
R6900	R604	0.0087	0.0266	NA
R6900	R13552	0.0087	0.013	NA
R6900	R75829	0.0052	0.0129	2930
R6900	R14797	0.0017	0.0164	2935
R6900	R9431	0	0	NA
R6900	R75925	0	0	NA
R6900	R71	0	0.0056	NA
R6900	R6844	0	0.0014	NA
R6900	R6185	0	0.0029	NA
R6900	R6167	0	0	NA
R6900	R578	0	0.0044	NA
R6900	R474	0	0.0116	NA
R6900	R383	0	0.0043	NA
R6900	R299	0	0	NA
R6900	R27161	0	0	NA
R6900	R24941	0	0	NA
R6900	R22258	0	0.0126	NA
R6900	R22172	0	0.0007	NA
R6900	R216	0	0.0042	NA
R6900	R21303	0	0.0025	NA
R6900	R21257	0	0.006	NA
R6900	R1788	0	0.0008	NA
R6900	R17044	0	0.0017	NA
R6900	R17015	0	0.0071	NA
R6900	R1698.8	0	0.0233	NA
R6900	R1675	0	0.0007	NA
R6900	R15518	0	0.0129	NA
R6900	R1538	0	0.0097	NA
R6900	R15380	0	0.0016	NA
R6900	R152	0	0.0197	NA
R6900	R1505	0	0.006	NA
R6900	R13698	0	0.0009	NA
R6900	R13685	0	0.0133	NA
R6900	R13433	0	0.005	NA
R6900	R13	0	0.0076	NA
R6900	R12529	0	0	NA
R6900	R12508	0	0.0021	NA
R6900	R12472	0	0	NA
R6900	R12034	0	0.0013	NA
R6900	R11193	0	0.0134	NA
R6900	R11123	0	0.0078	NA
R6900	R111183	0	0.0007	NA
R6900	R111155	0	0.003	NA
R6900	R111083	0	0.0017	NA
R6900	R111064	0	0.0066	NA
R6900	R111057	0	0.0023	NA
R6900	R11045	0	0.0034	NA
R6900	R11044	0	0.0007	NA
R9431	R15518	0.0526	0.0915	112
R9431	R9470	0	0	NA
R9431	R9417	0	0	NA
R9431	R75925	0	0	NA
R9431	R75829	0	0	NA
R9431	R71	0	0	NA
R9431	R6900	0	0	NA
R9431	R6844	0	0	NA
R9431	R634	0	0	NA
R9431	R6185	0	0.0211	NA
R9431	R6167	0	0	NA
R9431	R604	0	0.0175	NA
R9431	R578	0	0	NA
R9431	R498	0	0	NA
R9431	R474	0	0.0281	NA
R9431	R383	0	0	NA
R9431	R299	0	0	NA
R9431	R27161	0	0	NA
R9431	R24941	0	0	NA
R9431	R22258	0	0.1243	NA
R9431	R22172	0	0	NA
R9431	R216	0	0.0175	NA
R9431	R21303	0	0	NA
R9431	R21257	0	0	NA
R9431	R1788	0	0	NA
R9431	R17044	0	0	NA
R9431	R17015	0	0.0117	NA
R9431	R1698.8	0	0.0538	NA
R9431	R16888	0	0	NA
R9431	R1675	0	0.0211	NA
R9431	R1538	0	0	NA
R9431	R15380	0	0	NA
R9431	R152	0	0	NA
R9431	R1505	0	0	NA
R9431	R14797	0	0	NA
R9431	R13698	0	0	NA
R9431	R13685	0	0.0386	NA
R9431	R13552	0	0	NA
R9431	R13433	0	0.1637	NA
R9431	R13	0	0.1067	NA
R9431	R12529	0	0	NA
R9431	R12508	0	0.0386	NA
R9431	R12472	0	0	NA
R9431	R12034	0	0	NA
R9431	R11193	0	0.0538	NA
R9431	R11123	0	0	NA
R9431	R111183	0	0	NA
R9431	R111155	0	0	NA
R9431	R111083	0	0.0386	NA
R9431	R111064	0	0	NA
R9431	R111057	0	0	NA
R9431	R111040	0	0	NA
R9431	R11061	0	0	NA
R9431	R11045	0	0	NA
R9431	R11044	0	0	NA
R22258	R13433	0.0514	0.0744	NA
R22258	R15518	0.018	0.0511	1513
R22258	R9470	0	0.0073	NA
R22258	R9431	0	0.0051	NA
R22258	R9417	0	0.0079	NA
R22258	R75925	0	0	NA
R22258	R75829	0	0.0121	NA
R22258	R71	0	0.0178	1522
R22258	R6900	0	0.0164	1519
R22258	R6844	0	0.0018	NA
R22258	R634	0	0.0057	NA
R22258	R6185	0	0.003	NA
R22258	R6167	0	0.0009	NA
R22258	R604	0	0.0227	NA
R22258	R578	0	0.005	NA
R22258	R498	0	0.021	NA
R22258	R474	0	0.0267	1520
R22258	R383	0	0.0047	NA
R22258	R299	0	0	NA
R22258	R27161	0	0	NA
R22258	R24941	0	0	NA
R22258	R22172	0	0.0008	NA
R22258	R216	0	0.0088	NA
R22258	R21303	0	0.0026	NA
R22258	R21257	0	0.0069	NA
R22258	R1788	0	0.0011	NA
R22258	R17044	0	0.0026	NA
R22258	R17015	0	0.0134	1522
R22258	R1698.8	0	0.0369	1519
R22258	R16888	0	0.0068	NA
R22258	R1675	0	0	NA
R22258	R1538	0	0.0119	NA
R22258	R15380	0	0.0015	NA
R22258	R152	0	0.0096	NA
R22258	R1505	0	0.0072	NA
R22258	R14797	0	0.0132	NA
R22258	R13698	0	0.0011	NA
R22258	R13685	0	0.0159	NA
R22258	R13552	0	0.005	NA
R22258	R13	0	0.051	1514
R22258	R12529	0	0	NA
R22258	R12508	0	0.0078	NA
R22258	R12472	0	0	NA
R22258	R12034	0	0.0021	NA
R22258	R11193	0	0.0318	1517
R22258	R11123	0	0.004	NA
R22258	R111183	0	0.0008	NA
R22258	R111155	0	0.0032	NA
R22258	R111083	0	0.0217	1511
R22258	R111064	0	0.0038	NA
R22258	R111057	0	0.0024	NA
R22258	R111040	0	0.0198	NA
R22258	R11061	0	0.0227	NA
R22258	R11045	0	0.0043	NA
R22258	R11044	0	0	NA
R111083	R474	0.0465	0.131	177
R111083	R9470	0	0.0186	NA
R111083	R9431	0	0.0144	NA
R111083	R9417	0	0.0186	NA
R111083	R75925	0	0	NA
R111083	R75829	0	0.0186	NA
R111083	R71	0	0.0186	NA
R111083	R6900	0	0.0252	NA
R111083	R6844	0	0.0093	NA
R111083	R634	0	0.0093	NA
R111083	R6185	0	0.0093	NA
R111083	R6167	0	0.0066	NA
R111083	R604	0	0.0398	NA
R111083	R578	0	0.0093	NA
R111083	R498	0	0.0252	NA
R111083	R383	0	0.0093	NA
R111083	R299	0	0	NA
R111083	R27161	0	0	NA
R111083	R24941	0	0	NA
R111083	R22258	0	0.1932	166
R111083	R22172	0	0.0093	NA
R111083	R216	0	0.0218	NA
R111083	R21303	0	0.0093	NA
R111083	R21257	0	0.0093	NA
R111083	R1788	0	0.0093	NA
R111083	R17044	0	0.0093	NA
R111083	R17015	0	0.0467	NA
R111083	R1698.8	0	0.0551	177
R111083	R16888	0	0.0186	NA
R111083	R1675	0	0	NA
R111083	R15518	0	0.1024	NA
R111083	R1538	0	0.0093	NA
R111083	R15380	0	0.0093	NA
R111083	R152	0	0.0186	NA
R111083	R1505	0	0.0252	NA
R111083	R14797	0	0.032	NA
R111083	R13698	0	0.0093	NA
R111083	R13685	0	0.051	NA
R111083	R13552	0	0.0186	NA
R111083	R13433	0	0.1	177
R111083	R13	0	0.2151	170
R111083	R12529	0	0	NA
R111083	R12508	0	0.0116	178
R111083	R12472	0	0	NA
R111083	R12034	0	0.0093	NA
R111083	R11193	0	0.0808	175
R111083	R11123	0	0.0093	NA
R111083	R111183	0	0.0093	NA
R111083	R111155	0	0.0093	NA
R111083	R111064	0	0.0093	NA
R111083	R111057	0	0.0093	NA
R111083	R111040	0	0.0186	NA
R111083	R11061	0	0.0186	NA
R111083	R11045	0	0.0093	NA
R111083	R11044	0	0	NA
R13698	R15380	0.0385	0.3333	NA
R13698	R9470	0	0.2	NA
R13698	R9431	0	0	NA
R13698	R9417	0	0.2	NA
R13698	R75925	0	0	NA
R13698	R75829	0	0.2	NA
R13698	R71	0	0.1333	NA
R13698	R6900	0	0.2	NA
R13698	R6844	0	0.1333	NA
R13698	R634	0	0.1333	NA
R13698	R6185	0	0.1333	NA
R13698	R6167	0	0	NA
R13698	R604	0	0.1333	NA
R13698	R578	0	0.1333	NA
R13698	R498	0	0.1333	NA
R13698	R474	0	0.1333	NA
R13698	R383	0	0.1333	NA
R13698	R299	0	0	NA
R13698	R27161	0	0	NA
R13698	R24941	0	0	NA
R13698	R22258	0	0.1333	NA
R13698	R22172	0	0.1333	NA
R13698	R216	0	0.1333	NA
R13698	R21303	0	0.1333	NA
R13698	R21257	0	0.1333	NA
R13698	R1788	0	0.1333	NA
R13698	R17044	0	0.1333	NA
R13698	R17015	0	0.1333	NA
R13698	R1698.8	0	0.1333	NA
R13698	R16888	0	0.2	NA
R13698	R1675	0	0	NA
R13698	R15518	0	0.1333	NA
R13698	R1538	0	0.1333	NA
R13698	R152	0	0.1333	NA
R13698	R1505	0	0.1333	NA
R13698	R14797	0	0.1333	NA
R13698	R13685	0	0.1333	NA
R13698	R13552	0	0.1333	NA
R13698	R13433	0	0.1333	NA
R13698	R13	0	0.1333	NA
R13698	R12529	0	0	NA
R13698	R12508	0	0.1333	NA
R13698	R12472	0	0	NA
R13698	R12034	0	0.1333	NA
R13698	R11193	0	0.1333	NA
R13698	R11123	0	0.1333	NA
R13698	R111183	0	0.1333	NA
R13698	R111155	0	0.1333	NA
R13698	R111083	0	0.1333	NA
R13698	R111064	0	0.1333	NA
R13698	R111057	0	0.1333	NA
R13698	R111040	0	0.2	NA
R13698	R11061	0	0.2	NA
R13698	R11045	0	0.1333	NA
R13698	R11044	0	0	NA
R299	R71	0.0345	0.0345	NA
R299	R9470	0	0	NA
R299	R9431	0	0	NA
R299	R9417	0	0	NA
R299	R75925	0	0	NA
R299	R75829	0	0	NA
R299	R6900	0	0	NA
R299	R6844	0	0	NA
R299	R634	0	0	NA
R299	R6185	0	0	NA
R299	R6167	0	0	NA
R299	R604	0	0	NA
R299	R578	0	0	NA
R299	R498	0	0	NA
R299	R474	0	0	NA
R299	R383	0	0	NA
R299	R27161	0	0	NA
R299	R24941	0	0	NA
R299	R22258	0	0	NA
R299	R22172	0	0	NA
R299	R216	0	0	NA
R299	R21303	0	0	NA
R299	R21257	0	0	NA
R299	R1788	0	0	NA
R299	R17044	0	0	NA
R299	R17015	0	0	NA
R299	R1698.8	0	0	NA
R299	R16888	0	0	NA
R299	R1675	0	0	NA
R299	R15518	0	0	NA
R299	R1538	0	0	NA
R299	R15380	0	0	NA
R299	R152	0	0	NA
R299	R1505	0	0	NA
R299	R14797	0	0	NA
R299	R13698	0	0	NA
R299	R13685	0	0	NA
R299	R13552	0	0	NA
R299	R13433	0	0	NA
R299	R13	0	0	NA
R299	R12529	0	0	NA
R299	R12508	0	0	NA
R299	R12472	0	0	NA
R299	R12034	0	0	NA
R299	R11193	0	0	NA
R299	R11123	0	0	NA
R299	R111183	0	0	NA
R299	R111155	0	0	NA
R299	R111083	0	0	NA
R299	R111064	0	0	NA
R299	R111057	0	0	NA
R299	R111040	0	0	NA
R299	R11061	0	0	NA
R299	R11045	0	0	NA
R299	R11044	0	0	NA
R13	R474	0.0263	0.0705	NA
R13	R13433	0.0197	0.0975	695
R13	R13685	0.0132	0.0546	697
R13	R9470	0	0.0212	NA
R13	R9431	0	0.0119	NA
R13	R9417	0	0.0193	NA
R13	R75925	0	0	NA
R13	R75829	0	0.0178	NA
R13	R71	0	0.0182	700
R13	R6900	0	0.0264	NA
R13	R6844	0	0.0053	NA
R13	R634	0	0.0071	NA
R13	R6185	0	0.0062	NA
R13	R6167	0	0	NA
R13	R604	0	0.0177	NA
R13	R578	0	0.0071	NA
R13	R498	0	0.0108	NA
R13	R383	0	0.0071	NA
R13	R299	0	0	NA
R13	R27161	0	0	NA
R13	R24941	0	0	NA
R13	R22258	0	0.1303	698
R13	R22172	0	0.0019	NA
R13	R216	0	0.009	NA
R13	R21303	0	0.006	NA
R13	R21257	0	0.0119	NA
R13	R1788	0	0.0028	NA
R13	R17044	0	0.0045	NA
R13	R17015	0	0.0224	NA
R13	R1698.8	0	0.0596	694
R13	R16888	0	0.0212	NA
R13	R1675	0	0.0022	NA
R13	R15518	0	0.0399	701
R13	R1538	0	0.0071	NA
R13	R15380	0	0.0045	NA
R13	R152	0	0.0219	NA
R13	R1505	0	0.0179	NA
R13	R14797	0	0.0231	NA
R13	R13698	0	0.0019	NA
R13	R13552	0	0.0104	NA
R13	R12529	0	0	NA
R13	R12508	0	0.0201	NA
R13	R12472	0	0	NA
R13	R12034	0	0.0045	NA
R13	R11193	0	0.0497	688
R13	R11123	0	0.0078	NA
R13	R111183	0	0.0048	NA
R13	R111155	0	0.0071	NA
R13	R111083	0	0.0556	700
R13	R111064	0	0.0131	NA
R13	R111057	0	0.0071	NA
R13	R111040	0	0.0178	NA
R13	R11061	0	0.0205	NA
R13	R11045	0	0.0071	NA
R13	R11044	0	0	NA
R15380	R13698	0.0185	0.0204	NA
R15380	R9470	0	0.0163	NA
R15380	R9431	0	0	NA
R15380	R9417	0	0.0163	NA
R15380	R75925	0	0	NA
R15380	R75829	0	0.0163	NA
R15380	R71	0	0.0163	NA
R15380	R6900	0	0.0163	NA
R15380	R6844	0	0.0163	NA
R15380	R634	0	0.0163	NA
R15380	R6185	0	0.0163	NA
R15380	R6167	0	0	NA
R15380	R604	0	0.0163	NA
R15380	R578	0	0.0163	NA
R15380	R498	0	0.0163	NA
R15380	R474	0	0.0163	NA
R15380	R383	0	0.0163	NA
R15380	R299	0	0	NA
R15380	R27161	0	0	NA
R15380	R24941	0	0	NA
R15380	R22258	0	0.0163	NA
R15380	R22172	0	0.0082	NA
R15380	R216	0	0.0163	NA
R15380	R21303	0	0.0163	NA
R15380	R21257	0	0.0163	NA
R15380	R1788	0	0.0082	NA
R15380	R17044	0	0.0082	NA
R15380	R17015	0	0.0163	NA
R15380	R1698.8	0	0.0163	NA
R15380	R16888	0	0.0163	NA
R15380	R1675	0	0	NA
R15380	R15518	0	0.0163	NA
R15380	R1538	0	0.0163	NA
R15380	R152	0	0.0163	NA
R15380	R1505	0	0.026	NA
R15380	R14797	0	0.0163	NA
R15380	R13685	0	0.0163	NA
R15380	R13552	0	0.0163	NA
R15380	R13433	0	0.0163	NA
R15380	R13	0	0.0163	NA
R15380	R12529	0	0	NA
R15380	R12508	0	0.0163	NA
R15380	R12472	0	0	NA
R15380	R12034	0	0.0163	NA
R15380	R11193	0	0.0163	NA
R15380	R11123	0	0.0163	NA
R15380	R111183	0	0.0082	NA
R15380	R111155	0	0.0163	NA
R15380	R111083	0	0.0082	NA
R15380	R111064	0	0.0163	NA
R15380	R111057	0	0.0163	NA
R15380	R111040	0	0.0163	NA
R15380	R11061	0	0.0163	NA
R15380	R11045	0	0.0163	NA
R15380	R11044	0	0	NA
R75925	R9470	0	0	NA
R75925	R9431	0	0	NA
R75925	R9417	0	0	NA
R75925	R75829	0	0	NA
R75925	R71	0	0	NA
R75925	R6900	0	0	NA
R75925	R6844	0	0	NA
R75925	R634	0	0	NA
R75925	R6185	0	0	NA
R75925	R6167	0	0	NA
R75925	R604	0	0	NA
R75925	R578	0	0	NA
R75925	R498	0	0	NA
R75925	R474	0	0	NA
R75925	R383	0	0	NA
R75925	R299	0	0	NA
R75925	R27161	0	0	NA
R75925	R24941	0	0	NA
R75925	R22258	0	0	NA
R75925	R22172	0	0	NA
R75925	R216	0	0	NA
R75925	R21303	0	0	NA
R75925	R21257	0	0	NA
R75925	R1788	0	0	NA
R75925	R17044	0	0	NA
R75925	R17015	0	0	NA
R75925	R1698.8	0	0	NA
R75925	R16888	0	0	NA
R75925	R1675	0	0	NA
R75925	R15518	0	0	NA
R75925	R1538	0	0	NA
R75925	R15380	0	0	NA
R75925	R152	0	0	NA
R75925	R1505	0	0	NA
R75925	R14797	0	0	NA
R75925	R13698	0	0	NA
R75925	R13685	0	0	NA
R75925	R13552	0	0	NA
R75925	R13433	0	0	NA
R75925	R13	0	0	NA
R75925	R12529	0	0	NA
R75925	R12508	0	0	NA
R75925	R12472	0	0	NA
R75925	R12034	0	0	NA
R75925	R11193	0	0	NA
R75925	R11123	0	0	NA
R75925	R111183	0	0	NA
R75925	R111155	0	0	NA
R75925	R111083	0	0	NA
R75925	R111064	0	0	NA
R75925	R111057	0	0	NA
R75925	R111040	0	0	NA
R75925	R11061	0	0	NA
R75925	R11045	0	0	NA
R75925	R11044	0	0	NA
R6185	R9470	0	0.0114	NA
R6185	R9431	0	0.003	NA
R6185	R9417	0	0.0114	NA
R6185	R75925	0	0	NA
R6185	R75829	0	0.0085	NA
R6185	R71	0	0.08	667
R6185	R6900	0	0.0127	NA
R6185	R6844	0	0.0055	NA
R6185	R634	0	0.0085	NA
R6185	R6167	0	0	NA
R6185	R604	0	0.0114	NA
R6185	R578	0	0.0085	NA
R6185	R498	0	0.0114	NA
R6185	R474	0	0.0114	NA
R6185	R383	0	0.0197	NA
R6185	R299	0	0	NA
R6185	R27161	0	0	NA
R6185	R24941	0	0	NA
R6185	R22258	0	0.0097	NA
R6185	R22172	0	0.0025	NA
R6185	R216	0	0.0085	NA
R6185	R21303	0	0.0055	NA
R6185	R21257	0	0.0085	NA
R6185	R1788	0	0.077	667
R6185	R17044	0	0.0055	NA
R6185	R17015	0	0.0127	NA
R6185	R1698.8	0	0.0127	NA
R6185	R16888	0	0.0114	NA
R6185	R1675	0	0.0229	NA
R6185	R15518	0	0.0127	NA
R6185	R1538	0	0.0141	NA
R6185	R15380	0	0.0055	NA
R6185	R152	0	0.0197	NA
R6185	R1505	0	0.0114	NA
R6185	R14797	0	0.0114	NA
R6185	R13698	0	0.0025	NA
R6185	R13685	0	0.0114	NA
R6185	R13552	0	0.0114	NA
R6185	R13433	0	0.0097	NA
R6185	R13	0	0.0097	NA
R6185	R12529	0	0	NA
R6185	R12508	0	0.0085	NA
R6185	R12472	0	0	NA
R6185	R12034	0	0.0055	NA
R6185	R11193	0	0.0097	NA
R6185	R11123	0	0.0127	NA
R6185	R111183	0	0.0025	NA
R6185	R111155	0	0.0085	NA
R6185	R111083	0	0.0025	NA
R6185	R111064	0	0.0085	NA
R6185	R111057	0	0.0085	NA
R6185	R111040	0	0.0114	NA
R6185	R11061	0	0.0114	NA
R6185	R11045	0	0.0085	NA
R6185	R11044	0	0.003	NA
R6167	R9470	0	0	NA
R6167	R9431	0	0	NA
R6167	R9417	0	0	NA
R6167	R75925	0	0	NA
R6167	R75829	0	0	NA
R6167	R71	0	0	NA
R6167	R6900	0	0	NA
R6167	R6844	0	0	NA
R6167	R634	0	0	NA
R6167	R6185	0	0	NA
R6167	R604	0	0.0072	NA
R6167	R578	0	0	NA
R6167	R498	0	0.0072	NA
R6167	R474	0	0.0072	NA
R6167	R383	0	0	NA
R6167	R299	0	0	NA
R6167	R27161	0	0	NA
R6167	R24941	0	0	NA
R6167	R22258	0	0.0072	NA
R6167	R22172	0	0	NA
R6167	R216	0	0	NA
R6167	R21303	0	0	NA
R6167	R21257	0	0	NA
R6167	R1788	0	0	NA
R6167	R17044	0	0	NA
R6167	R17015	0	0	NA
R6167	R1698.8	0	0	NA
R6167	R16888	0	0	NA
R6167	R1675	0	0	NA
R6167	R15518	0	0.0187	NA
R6167	R1538	0	0	NA
R6167	R15380	0	0	NA
R6167	R152	0	0	NA
R6167	R1505	0	0	NA
R6167	R14797	0	0	NA
R6167	R13698	0	0	NA
R6167	R13685	0	0.0072	NA
R6167	R13552	0	0	NA
R6167	R13433	0	0	NA
R6167	R13	0	0	NA
R6167	R12529	0	0	NA
R6167	R12508	0	0	NA
R6167	R12472	0	0	NA
R6167	R12034	0	0	NA
R6167	R11193	0	0	NA
R6167	R11123	0	0	NA
R6167	R111183	0	0	NA
R6167	R111155	0	0	NA
R6167	R111083	0	0.0072	NA
R6167	R111064	0	0	NA
R6167	R111057	0	0	NA
R6167	R111040	0	0	NA
R6167	R11061	0	0	NA
R6167	R11045	0	0	NA
R6167	R11044	0	0	NA
R578	R9470	0	0.021	NA
R578	R9431	0	0	NA
R578	R9417	0	0.021	NA
R578	R75925	0	0	NA
R578	R75829	0	0.0163	NA
R578	R71	0	0.0065	NA
R578	R6900	0	0.021	NA
R578	R6844	0	0.0065	NA
R578	R634	0	0.021	NA
R578	R6185	0	0.0098	NA
R578	R6167	0	0	NA
R578	R604	0	0.0163	NA
R578	R498	0	0.021	NA
R578	R474	0	0.0163	NA
R578	R383	0	0.013	NA
R578	R299	0	0	NA
R578	R27161	0	0	NA
R578	R24941	0	0	NA
R578	R22258	0	0.0163	NA
R578	R22172	0	0.0033	NA
R578	R216	0	0.0163	NA
R578	R21303	0	0.0065	NA
R578	R21257	0	0.0163	NA
R578	R1788	0	0.0033	NA
R578	R17044	0	0.0033	NA
R578	R17015	0	0.013	NA
R578	R1698.8	0	0.0163	NA
R578	R16888	0	0.021	NA
R578	R1675	0	0	NA
R578	R15518	0	0.0163	NA
R578	R1538	0	0.0163	NA
R578	R15380	0	0.0065	NA
R578	R152	0	0.0163	NA
R578	R1505	0	0.0098	NA
R578	R14797	0	0.0163	NA
R578	R13698	0	0.0033	NA
R578	R13685	0	0.0163	NA
R578	R13552	0	0.0163	NA
R578	R13433	0	0.013	NA
R578	R13	0	0.0098	NA
R578	R12529	0	0	NA
R578	R12508	0	0.0098	NA
R578	R12472	0	0	NA
R578	R12034	0	0.0065	NA
R578	R11193	0	0.0163	NA
R578	R11123	0	0.013	NA
R578	R111183	0	0.0033	NA
R578	R111155	0	0.013	NA
R578	R111083	0	0.0033	NA
R578	R111064	0	0.0098	NA
R578	R111057	0	0.0098	NA
R578	R111040	0	0.021	NA
R578	R11061	0	0.021	NA
R578	R11045	0	0.0163	NA
R578	R11044	0	0	NA
R27161	R9470	0	0	NA
R27161	R9431	0	0	NA
R27161	R9417	0	0	NA
R27161	R75925	0	0	NA
R27161	R75829	0	0	NA
R27161	R71	0	0	NA
R27161	R6900	0	0	NA
R27161	R6844	0	0	NA
R27161	R634	0	0	NA
R27161	R6185	0	0	NA
R27161	R6167	0	0	NA
R27161	R604	0	0	NA
R27161	R578	0	0	NA
R27161	R498	0	0	NA
R27161	R474	0	0	NA
R27161	R383	0	0	NA
R27161	R299	0	0	NA
R27161	R24941	0	0	NA
R27161	R22258	0	0	NA
R27161	R22172	0	0	NA
R27161	R216	0	0	NA
R27161	R21303	0	0	NA
R27161	R21257	0	0	NA
R27161	R1788	0	0	NA
R27161	R17044	0	0	NA
R27161	R17015	0	0	NA
R27161	R1698.8	0	0	NA
R27161	R16888	0	0	NA
R27161	R1675	0	0	NA
R27161	R15518	0	0	NA
R27161	R1538	0	0	NA
R27161	R15380	0	0	NA
R27161	R152	0	0	NA
R27161	R1505	0	0	NA
R27161	R14797	0	0	NA
R27161	R13698	0	0	NA
R27161	R13685	0	0	NA
R27161	R13552	0	0	NA
R27161	R13433	0	0	NA
R27161	R13	0	0	NA
R27161	R12529	0	0	NA
R27161	R12508	0	0	NA
R27161	R12472	0	0	NA
R27161	R12034	0	0	NA
R27161	R11193	0	0	NA
R27161	R11123	0	0	NA
R27161	R111183	0	0	NA
R27161	R111155	0	0	NA
R27161	R111083	0	0	NA
R27161	R111064	0	0	NA
R27161	R111057	0	0	NA
R27161	R111040	0	0	NA
R27161	R11061	0	0	NA
R27161	R11045	0	0	NA
R27161	R11044	0	0	NA
R24941	R9470	0	0	NA
R24941	R9431	0	0	NA
R24941	R9417	0	0	NA
R24941	R75925	0	0	NA
R24941	R75829	0	0	NA
R24941	R71	0	0	NA
R24941	R6900	0	0	NA
R24941	R6844	0	0	NA
R24941	R634	0	0	NA
R24941	R6185	0	0	NA
R24941	R6167	0	0	NA
R24941	R604	0	0	NA
R24941	R578	0	0	NA
R24941	R498	0	0	NA
R24941	R474	0	0	NA
R24941	R383	0	0	NA
R24941	R299	0	0	NA
R24941	R27161	0	0	NA
R24941	R22258	0	0	NA
R24941	R22172	0	0	NA
R24941	R216	0	0	NA
R24941	R21303	0	0	NA
R24941	R21257	0	0	NA
R24941	R1788	0	0	NA
R24941	R17044	0	0	NA
R24941	R17015	0	0	NA
R24941	R1698.8	0	0	NA
R24941	R16888	0	0	NA
R24941	R1675	0	0	NA
R24941	R15518	0	0	NA
R24941	R1538	0	0	NA
R24941	R15380	0	0	NA
R24941	R152	0	0	NA
R24941	R1505	0	0	NA
R24941	R14797	0	0	NA
R24941	R13698	0	0	NA
R24941	R13685	0	0	NA
R24941	R13552	0	0	NA
R24941	R13433	0	0	NA
R24941	R13	0	0	NA
R24941	R12529	0	0	NA
R24941	R12508	0	0	NA
R24941	R12472	0	0	NA
R24941	R12034	0	0	NA
R24941	R11193	0	0	NA
R24941	R11123	0	0	NA
R24941	R111183	0	0	NA
R24941	R111155	0	0	NA
R24941	R111083	0	0	NA
R24941	R111064	0	0	NA
R24941	R111057	0	0	NA
R24941	R111040	0	0	NA
R24941	R11061	0	0	NA
R24941	R11045	0	0	NA
R24941	R11044	0	0	NA
R22172	R9470	0	0.0148	NA
R22172	R9431	0	0	NA
R22172	R9417	0	0.0148	NA
R22172	R75925	0	0	NA
R22172	R75829	0	0.0148	NA
R22172	R71	0	0.0148	NA
R22172	R6900	0	0.0148	NA
R22172	R6844	0	0.0148	NA
R22172	R634	0	0.0148	NA
R22172	R6185	0	0.0148	NA
R22172	R6167	0	0	NA
R22172	R604	0	0.0148	NA
R22172	R578	0	0.0148	NA
R22172	R498	0	0.0148	NA
R22172	R474	0	0.0148	NA
R22172	R383	0	0.0846	NA
R22172	R299	0	0	NA
R22172	R27161	0	0	NA
R22172	R24941	0	0	NA
R22172	R22258	0	0.0148	NA
R22172	R216	0	0.0318	NA
R22172	R21303	0	0.0148	NA
R22172	R21257	0	0.0148	NA
R22172	R1788	0	0.0148	NA
R22172	R17044	0	0.0148	NA
R22172	R17015	0	0.0148	NA
R22172	R1698.8	0	0.0148	NA
R22172	R16888	0	0.0148	NA
R22172	R1675	0	0	NA
R22172	R15518	0	0.0148	NA
R22172	R1538	0	0.0148	NA
R22172	R15380	0	0.0148	NA
R22172	R152	0	0.1203	NA
R22172	R1505	0	0.0148	NA
R22172	R14797	0	0.0148	NA
R22172	R13698	0	0.0148	NA
R22172	R13685	0	0.0148	NA
R22172	R13552	0	0.0148	NA
R22172	R13433	0	0.0148	NA
R22172	R13	0	0.0148	NA
R22172	R12529	0	0	NA
R22172	R12508	0	0.0148	NA
R22172	R12472	0	0	NA
R22172	R12034	0	0.0148	NA
R22172	R11193	0	0.0148	NA
R22172	R11123	0	0.0148	NA
R22172	R111183	0	0.0148	NA
R22172	R111155	0	0.0148	NA
R22172	R111083	0	0.0148	NA
R22172	R111064	0	0.0148	NA
R22172	R111057	0	0.0148	NA
R22172	R111040	0	0.0148	NA
R22172	R11061	0	0.0148	NA
R22172	R11045	0	0.0148	NA
R22172	R11044	0	0	NA
R216	R9470	0	0.0171	NA
R216	R9431	0	0.0018	NA
R216	R9417	0	0.0171	NA
R216	R75925	0	0	NA
R216	R75829	0	0.0171	NA
R216	R71	0	0.0057	NA
R216	R6900	0	0.0171	NA
R216	R6844	0	0.0057	NA
R216	R634	0	0.0171	NA
R216	R6185	0	0.0086	NA
R216	R6167	0	0	NA
R216	R604	0	0.0171	NA
R216	R578	0	0.0143	NA
R216	R498	0	0.0171	NA
R216	R474	0	0.0171	NA
R216	R383	0	0.0125	NA
R216	R299	0	0	NA
R216	R27161	0	0	NA
R216	R24941	0	0	NA
R216	R22258	0	0.0261	NA
R216	R22172	0	0.0034	NA
R216	R21303	0	0.0057	NA
R216	R21257	0	0.0171	NA
R216	R1788	0	0.0057	NA
R216	R17044	0	0.0029	NA
R216	R17015	0	0.0114	NA
R216	R1698.8	0	0.0189	NA
R216	R16888	0	0.0171	NA
R216	R1675	0	0	NA
R216	R15518	0	0.0189	NA
R216	R1538	0	0.0229	NA
R216	R15380	0	0.0057	NA
R216	R152	0	0.0212	NA
R216	R1505	0	0.0086	NA
R216	R14797	0	0.0171	NA
R216	R13698	0	0.0029	NA
R216	R13685	0	0.0171	NA
R216	R13552	0	0.0143	NA
R216	R13433	0	0.0071	NA
R216	R13	0	0.0121	NA
R216	R12529	0	0	NA
R216	R12508	0	0.0086	NA
R216	R12472	0	0	NA
R216	R12034	0	0.0057	NA
R216	R11193	0	0.0171	NA
R216	R11123	0	0.0114	NA
R216	R111183	0	0.0029	NA
R216	R111155	0	0.0114	NA
R216	R111083	0	0.0064	NA
R216	R111064	0	0.0086	NA
R216	R111057	0	0.0086	NA
R216	R111040	0	0.0171	NA
R216	R11061	0	0.0171	NA
R216	R11045	0	0.017	NA
R216	R11044	0	0	NA
R21303	R9470	0	0.081	NA
R21303	R9431	0	0	NA
R21303	R9417	0	0.081	NA
R21303	R75925	0	0	NA
R21303	R75829	0	0.081	NA
R21303	R71	0	0.081	NA
R21303	R6900	0	0.0952	NA
R21303	R6844	0	0.0524	NA
R21303	R634	0	0.0524	NA
R21303	R6185	0	0.0524	NA
R21303	R6167	0	0	NA
R21303	R604	0	0.0524	NA
R21303	R578	0	0.0524	NA
R21303	R498	0	0.0524	NA
R21303	R474	0	0.081	NA
R21303	R383	0	0.081	NA
R21303	R299	0	0	NA
R21303	R27161	0	0	NA
R21303	R24941	0	0	NA
R21303	R22258	0	0.081	NA
R21303	R22172	0	0.0238	NA
R21303	R216	0	0.0524	NA
R21303	R21257	0	0.081	NA
R21303	R1788	0	0.0286	NA
R21303	R17044	0	0.0286	NA
R21303	R17015	0	0.0524	NA
R21303	R1698.8	0	0.081	NA
R21303	R16888	0	0.081	NA
R21303	R1675	0	0	NA
R21303	R15518	0	0.081	NA
R21303	R1538	0	0.081	NA
R21303	R15380	0	0.0524	NA
R21303	R152	0	0.081	NA
R21303	R1505	0	0.081	NA
R21303	R14797	0	0.081	NA
R21303	R13698	0	0.0238	NA
R21303	R13685	0	0.081	NA
R21303	R13552	0	0.0524	NA
R21303	R13433	0	0.0524	NA
R21303	R13	0	0.081	NA
R21303	R12529	0	0	NA
R21303	R12508	0	0.0524	NA
R21303	R12472	0	0	NA
R21303	R12034	0	0.0524	NA
R21303	R11193	0	0.081	NA
R21303	R11123	0	0.0524	NA
R21303	R111183	0	0.0286	NA
R21303	R111155	0	0.0524	NA
R21303	R111083	0	0.0286	NA
R21303	R111064	0	0.081	NA
R21303	R111057	0	0.0524	NA
R21303	R111040	0	0.081	NA
R21303	R11061	0	0.081	NA
R21303	R11045	0	0.0524	NA
R21303	R11044	0	0	NA
R21257	R9470	0	0.0752	NA
R21257	R9431	0	0	NA
R21257	R9417	0	0.0767	NA
R21257	R75925	0	0	NA
R21257	R75829	0	0.0711	NA
R21257	R71	0	0.0267	NA
R21257	R6900	0	0.0711	NA
R21257	R6844	0	0.0178	NA
R21257	R634	0	0.0533	NA
R21257	R6185	0	0.0267	NA
R21257	R6167	0	0	NA
R21257	R604	0	0.0533	NA
R21257	R578	0	0.0444	NA
R21257	R498	0	0.0622	NA
R21257	R474	0	0.0622	NA
R21257	R383	0	0.0444	NA
R21257	R299	0	0	NA
R21257	R27161	0	0	NA
R21257	R24941	0	0	NA
R21257	R22258	0	0.0678	NA
R21257	R22172	0	0.0089	NA
R21257	R216	0	0.0533	NA
R21257	R21303	0	0.0267	NA
R21257	R1788	0	0.0089	NA
R21257	R17044	0	0.0089	NA
R21257	R17015	0	0.0411	NA
R21257	R1698.8	0	0.08	NA
R21257	R16888	0	0.0767	NA
R21257	R1675	0	0	NA
R21257	R15518	0	0.0622	NA
R21257	R1538	0	0.0622	NA
R21257	R15380	0	0.0178	NA
R21257	R152	0	0.0711	NA
R21257	R1505	0	0.0444	NA
R21257	R14797	0	0.0863	NA
R21257	R13698	0	0.0089	NA
R21257	R13685	0	0.0711	NA
R21257	R13552	0	0.0444	NA
R21257	R13433	0	0.0411	NA
R21257	R13	0	0.0485	NA
R21257	R12529	0	0	NA
R21257	R12508	0	0.0267	NA
R21257	R12472	0	0	NA
R21257	R12034	0	0.0178	NA
R21257	R11193	0	0.0807	NA
R21257	R11123	0	0.0356	NA
R21257	R111183	0	0.0089	NA
R21257	R111155	0	0.0356	NA
R21257	R111083	0	0.0089	NA
R21257	R111064	0	0.0396	NA
R21257	R111057	0	0.0267	NA
R21257	R111040	0	0.0711	NA
R21257	R11061	0	0.0844	NA
R21257	R11045	0	0.0444	NA
R21257	R11044	0	0	NA
R1698.8	R9470	0	0.0902	460
R1698.8	R9431	0	0.01	NA
R1698.8	R9417	0	0.0981	460
R1698.8	R75925	0	0	NA
R1698.8	R75829	0	0.0285	NA
R1698.8	R71	0	0.0304	458
R1698.8	R6900	0	0.1192	458
R1698.8	R6844	0	0.0088	NA
R1698.8	R634	0	0.0216	NA
R1698.8	R6185	0	0.0104	NA
R1698.8	R6167	0	0	NA
R1698.8	R604	0	0.0823	NA
R1698.8	R578	0	0.015	NA
R1698.8	R498	0	0.0745	460
R1698.8	R474	0	0.0936	460
R1698.8	R383	0	0.0179	NA
R1698.8	R299	0	0	NA
R1698.8	R27161	0	0	NA
R1698.8	R24941	0	0	NA
R1698.8	R22258	0	0.1439	458
R1698.8	R22172	0	0.0039	NA
R1698.8	R216	0	0.0257	NA
R1698.8	R21303	0	0.0118	NA
R1698.8	R21257	0	0.03	NA
R1698.8	R1788	0	0.0033	NA
R1698.8	R17044	0	0.0094	NA
R1698.8	R17015	0	0.0278	NA
R1698.8	R16888	0	0.0941	460
R1698.8	R1675	0	0.0146	NA
R1698.8	R15518	0	0.1092	460
R1698.8	R1538	0	0.0495	NA
R1698.8	R15380	0	0.0061	NA
R1698.8	R152	0	0.0512	NA
R1698.8	R1505	0	0.0329	NA
R1698.8	R14797	0	0.0485	460
R1698.8	R13698	0	0.0039	NA
R1698.8	R13685	0	0.0722	NA
R1698.8	R13552	0	0.0217	NA
R1698.8	R13433	0	0.0789	454
R1698.8	R13	0	0.0909	456
R1698.8	R12529	0	0	NA
R1698.8	R12508	0	0.0299	NA
R1698.8	R12472	0	0	NA
R1698.8	R12034	0	0.0067	NA
R1698.8	R11193	0	0.1086	454
R1698.8	R11123	0	0.0171	NA
R1698.8	R111183	0	0.0039	NA
R1698.8	R111155	0	0.0157	NA
R1698.8	R111083	0	0.0241	NA
R1698.8	R111064	0	0.02	NA
R1698.8	R111057	0	0.0121	NA
R1698.8	R111040	0	0.092	NA
R1698.8	R11061	0	0.0774	460
R1698.8	R11045	0	0.0166	NA
R1698.8	R11044	0	0.0028	NA
R12529	R9470	0	0	NA
R12529	R9431	0	0	NA
R12529	R9417	0	0	NA
R12529	R75925	0	0	NA
R12529	R75829	0	0	NA
R12529	R71	0	0	NA
R12529	R6900	0	0	NA
R12529	R6844	0	0	NA
R12529	R634	0	0	NA
R12529	R6185	0	0	NA
R12529	R6167	0	0	NA
R12529	R604	0	0	NA
R12529	R578	0	0	NA
R12529	R498	0	0	NA
R12529	R474	0	0	NA
R12529	R383	0	0	NA
R12529	R299	0	0	NA
R12529	R27161	0	0	NA
R12529	R24941	0	0	NA
R12529	R22258	0	0	NA
R12529	R22172	0	0	NA
R12529	R216	0	0	NA
R12529	R21303	0	0	NA
R12529	R21257	0	0	NA
R12529	R1788	0	0	NA
R12529	R17044	0	0	NA
R12529	R17015	0	0	NA
R12529	R1698.8	0	0	NA
R12529	R16888	0	0	NA
R12529	R1675	0	0	NA
R12529	R15518	0	0	NA
R12529	R1538	0	0	NA
R12529	R15380	0	0	NA
R12529	R152	0	0	NA
R12529	R1505	0	0	NA
R12529	R14797	0	0	NA
R12529	R13698	0	0	NA
R12529	R13685	0	0	NA
R12529	R13552	0	0	NA
R12529	R13433	0	0	NA
R12529	R13	0	0	NA
R12529	R12508	0	0	NA
R12529	R12472	0	0	NA
R12529	R12034	0	0	NA
R12529	R11193	0	0	NA
R12529	R11123	0	0	NA
R12529	R111183	0	0	NA
R12529	R111155	0	0	NA
R12529	R111083	0	0	NA
R12529	R111064	0	0	NA
R12529	R111057	0	0	NA
R12529	R111040	0	0	NA
R12529	R11061	0	0	NA
R12529	R11045	0	0	NA
R12529	R11044	0	0	NA
R12508	R9470	0	0.0371	NA
R12508	R9431	0	0.0237	NA
R12508	R9417	0	0.0371	NA
R12508	R75925	0	0	NA
R12508	R75829	0	0.0371	NA
R12508	R71	0	0.0257	NA
R12508	R6900	0	0.0371	NA
R12508	R6844	0	0.0229	NA
R12508	R634	0	0.0371	NA
R12508	R6185	0	0.0371	NA
R12508	R6167	0	0	NA
R12508	R604	0	0.0616	NA
R12508	R578	0	0.0371	NA
R12508	R498	0	0.0371	NA
R12508	R474	0	0.0371	NA
R12508	R383	0	0.0371	NA
R12508	R299	0	0	NA
R12508	R27161	0	0	NA
R12508	R24941	0	0	NA
R12508	R22258	0	0.1208	NA
R12508	R22172	0	0.0114	NA
R12508	R216	0	0.0371	NA
R12508	R21303	0	0.0229	NA
R12508	R21257	0	0.0371	NA
R12508	R1788	0	0.0114	NA
R12508	R17044	0	0.0114	NA
R12508	R17015	0	0.0371	NA
R12508	R1698.8	0	0.0967	NA
R12508	R16888	0	0.0371	NA
R12508	R1675	0	0	NA
R12508	R15518	0	0.0494	NA
R12508	R1538	0	0.0371	NA
R12508	R15380	0	0.0229	NA
R12508	R152	0	0.0371	NA
R12508	R1505	0	0.0371	NA
R12508	R14797	0	0.0371	NA
R12508	R13698	0	0.0114	NA
R12508	R13685	0	0.0371	NA
R12508	R13552	0	0.0371	NA
R12508	R13433	0	0.118	NA
R12508	R13	0	0.0961	NA
R12508	R12529	0	0	NA
R12508	R12472	0	0	NA
R12508	R12034	0	0.0257	NA
R12508	R11193	0	0.0853	NA
R12508	R11123	0	0.0371	NA
R12508	R111183	0	0.0114	NA
R12508	R111155	0	0.0371	NA
R12508	R111083	0	0.0143	NA
R12508	R111064	0	0.0371	NA
R12508	R111057	0	0.0371	NA
R12508	R111040	0	0.0371	NA
R12508	R11061	0	0.0371	NA
R12508	R11045	0	0.0371	NA
R12508	R11044	0	0	NA
R12472	R9470	0	0	NA
R12472	R9431	0	0	NA
R12472	R9417	0	0	NA
R12472	R75925	0	0	NA
R12472	R75829	0	0	NA
R12472	R71	0	0	NA
R12472	R6900	0	0	NA
R12472	R6844	0	0	NA
R12472	R634	0	0	NA
R12472	R6185	0	0	NA
R12472	R6167	0	0	NA
R12472	R604	0	0	NA
R12472	R578	0	0	NA
R12472	R498	0	0	NA
R12472	R474	0	0	NA
R12472	R383	0	0	NA
R12472	R299	0	0	NA
R12472	R27161	0	0	NA
R12472	R24941	0	0	NA
R12472	R22258	0	0	NA
R12472	R22172	0	0	NA
R12472	R216	0	0	NA
R12472	R21303	0	0	NA
R12472	R21257	0	0	NA
R12472	R1788	0	0	NA
R12472	R17044	0	0	NA
R12472	R17015	0	0	NA
R12472	R1698.8	0	0	NA
R12472	R16888	0	0	NA
R12472	R1675	0	0	NA
R12472	R15518	0	0	NA
R12472	R1538	0	0	NA
R12472	R15380	0	0	NA
R12472	R152	0	0	NA
R12472	R1505	0	0	NA
R12472	R14797	0	0	NA
R12472	R13698	0	0	NA
R12472	R13685	0	0	NA
R12472	R13552	0	0	NA
R12472	R13433	0	0	NA
R12472	R13	0	0	NA
R12472	R12529	0	0	NA
R12472	R12508	0	0	NA
R12472	R12034	0	0	NA
R12472	R11193	0	0	NA
R12472	R11123	0	0	NA
R12472	R111183	0	0	NA
R12472	R111155	0	0	NA
R12472	R111083	0	0	NA
R12472	R111064	0	0	NA
R12472	R111057	0	0	NA
R12472	R111040	0	0	NA
R12472	R11061	0	0	NA
R12472	R11045	0	0	NA
R12472	R11044	0	0	NA
R12034	R9470	0	0.0667	NA
R12034	R9431	0	0	NA
R12034	R9417	0	0.0667	NA
R12034	R75925	0	0	NA
R12034	R75829	0	0.0667	NA
R12034	R71	0	0.0667	NA
R12034	R6900	0	0.0667	NA
R12034	R6844	0	0.0667	NA
R12034	R634	0	0.0667	NA
R12034	R6185	0	0.0667	NA
R12034	R6167	0	0	NA
R12034	R604	0	0.0667	NA
R12034	R578	0	0.0667	NA
R12034	R498	0	0.0667	NA
R12034	R474	0	0.0667	NA
R12034	R383	0	0.0667	NA
R12034	R299	0	0	NA
R12034	R27161	0	0	NA
R12034	R24941	0	0	NA
R12034	R22258	0	0.0667	NA
R12034	R22172	0	0.0333	NA
R12034	R216	0	0.0667	NA
R12034	R21303	0	0.0667	NA
R12034	R21257	0	0.0667	NA
R12034	R1788	0	0.0333	NA
R12034	R17044	0	0.0333	NA
R12034	R17015	0	0.0667	NA
R12034	R1698.8	0	0.0667	NA
R12034	R16888	0	0.0667	NA
R12034	R1675	0	0	NA
R12034	R15518	0	0.0667	NA
R12034	R1538	0	0.0667	NA
R12034	R15380	0	0.0667	NA
R12034	R152	0	0.0667	NA
R12034	R1505	0	0.0667	NA
R12034	R14797	0	0.0667	NA
R12034	R13698	0	0.0333	NA
R12034	R13685	0	0.0667	NA
R12034	R13552	0	0.0667	NA
R12034	R13433	0	0.0667	NA
R12034	R13	0	0.0667	NA
R12034	R12529	0	0	NA
R12034	R12508	0	0.0667	NA
R12034	R12472	0	0	NA
R12034	R11193	0	0.0667	NA
R12034	R11123	0	0.0667	NA
R12034	R111183	0	0.0333	NA
R12034	R111155	0	0.0667	NA
R12034	R111083	0	0.0333	NA
R12034	R111064	0	0.0667	NA
R12034	R111057	0	0.0667	NA
R12034	R111040	0	0.0667	NA
R12034	R11061	0	0.0667	NA
R12034	R11045	0	0.0667	NA
R12034	R11044	0	0	NA
R11193	R9470	0	0.0999	NA
R11193	R9431	0	0.0172	NA
R11193	R9417	0	0.097	NA
R11193	R75925	0	0	NA
R11193	R75829	0	0.0765	NA
R11193	R71	0	0.0777	NA
R11193	R6900	0	0.1141	NA
R11193	R6844	0	0.0111	NA
R11193	R634	0	0.0369	NA
R11193	R6185	0	0.018	NA
R11193	R6167	0	0	NA
R11193	R604	0	0.0988	NA
R11193	R578	0	0.0304	NA
R11193	R498	0	0.0824	NA
R11193	R474	0	0.1241	304
R11193	R383	0	0.0286	NA
R11193	R299	0	0	NA
R11193	R27161	0	0	NA
R11193	R24941	0	0	NA
R11193	R22258	0	0.2246	300
R11193	R22172	0	0.0065	NA
R11193	R216	0	0.0369	NA
R11193	R21303	0	0.0175	NA
R11193	R21257	0	0.0555	NA
R11193	R1788	0	0.0069	NA
R11193	R17044	0	0.0157	NA
R11193	R17015	0	0.0489	NA
R11193	R1698.8	0	0.1865	296
R11193	R16888	0	0.0999	NA
R11193	R1675	0	0.0065	NA
R11193	R15518	0	0.1432	NA
R11193	R1538	0	0.0765	NA
R11193	R15380	0	0.0129	NA
R11193	R152	0	0.063	NA
R11193	R1505	0	0.0409	NA
R11193	R14797	0	0.09	NA
R11193	R13698	0	0.0065	NA
R11193	R13685	0	0.1252	302
R11193	R13552	0	0.0369	NA
R11193	R13433	0	0.1327	293
R11193	R13	0	0.1223	294
R11193	R12529	0	0	NA
R11193	R12508	0	0.0425	NA
R11193	R12472	0	0	NA
R11193	R12034	0	0.0111	NA
R11193	R11123	0	0.0272	NA
R11193	R111183	0	0.0046	NA
R11193	R111155	0	0.0258	NA
R11193	R111083	0	0.0592	301
R11193	R111064	0	0.0275	NA
R11193	R111057	0	0.0175	NA
R11193	R111040	0	0.0894	NA
R11193	R11061	0	0.0894	NA
R11193	R11045	0	0.0304	NA
R11193	R11044	0	0	NA
R111183	R9470	0	0.0286	NA
R111183	R9431	0	0	NA
R111183	R9417	0	0.0286	NA
R111183	R75925	0	0	NA
R111183	R75829	0	0.0286	NA
R111183	R71	0	0.0571	NA
R111183	R6900	0	0.0286	NA
R111183	R6844	0	0.0286	NA
R111183	R634	0	0.0286	NA
R111183	R6185	0	0.0286	NA
R111183	R6167	0	0	NA
R111183	R604	0	0.0286	NA
R111183	R578	0	0.0286	NA
R111183	R498	0	0.0286	NA
R111183	R474	0	0.0286	NA
R111183	R383	0	0.0286	NA
R111183	R299	0	0	NA
R111183	R27161	0	0	NA
R111183	R24941	0	0	NA
R111183	R22258	0	0.0286	NA
R111183	R22172	0	0.0286	NA
R111183	R216	0	0.0286	NA
R111183	R21303	0	0.0286	NA
R111183	R21257	0	0.0286	NA
R111183	R1788	0	0.0286	NA
R111183	R17044	0	0.0286	NA
R111183	R17015	0	0.0286	NA
R111183	R1698.8	0	0.0286	NA
R111183	R16888	0	0.0286	NA
R111183	R1675	0	0.0286	NA
R111183	R15518	0	0.0286	NA
R111183	R1538	0	0.0286	NA
R111183	R15380	0	0.0286	NA
R111183	R152	0	0.0286	NA
R111183	R1505	0	0.0286	NA
R111183	R14797	0	0.0286	NA
R111183	R13698	0	0.0286	NA
R111183	R13685	0	0.0571	NA
R111183	R13552	0	0.0286	NA
R111183	R13433	0	0.0571	NA
R111183	R13	0	0.0571	NA
R111183	R12529	0	0	NA
R111183	R12508	0	0.0286	NA
R111183	R12472	0	0	NA
R111183	R12034	0	0.0286	NA
R111183	R11193	0	0.0286	NA
R111183	R11123	0	0.0286	NA
R111183	R111155	0	0.0286	NA
R111183	R111083	0	0.0286	NA
R111183	R111064	0	0.0286	NA
R111183	R111057	0	0.0286	NA
R111183	R111040	0	0.0286	NA
R111183	R11061	0	0.0286	NA
R111183	R11045	0	0.0286	NA
R111183	R11044	0	0	NA
R111155	R9470	0	0.0247	NA
R111155	R9431	0	0	NA
R111155	R9417	0	0.0247	NA
R111155	R75925	0	0	NA
R111155	R75829	0	0.0247	NA
R111155	R71	0	0.0118	NA
R111155	R6900	0	0.0274	NA
R111155	R6844	0	0.0129	NA
R111155	R634	0	0.0247	NA
R111155	R6185	0	0.0183	NA
R111155	R6167	0	0	NA
R111155	R604	0	0.0247	NA
R111155	R578	0	0.0247	NA
R111155	R498	0	0.0247	NA
R111155	R474	0	0.0247	NA
R111155	R383	0	0.0247	NA
R111155	R299	0	0	NA
R111155	R27161	0	0	NA
R111155	R24941	0	0	NA
R111155	R22258	0	0.0247	NA
R111155	R22172	0	0.0065	NA
R111155	R216	0	0.0247	NA
R111155	R21303	0	0.0129	NA
R111155	R21257	0	0.0247	NA
R111155	R1788	0	0.0065	NA
R111155	R17044	0	0.0065	NA
R111155	R17015	0	0.0247	NA
R111155	R1698.8	0	0.0247	NA
R111155	R16888	0	0.0247	NA
R111155	R1675	0	0	NA
R111155	R15518	0	0.0247	NA
R111155	R1538	0	0.0247	NA
R111155	R15380	0	0.0118	NA
R111155	R152	0	0.0247	NA
R111155	R1505	0	0.0183	NA
R111155	R14797	0	0.0247	NA
R111155	R13698	0	0.0065	NA
R111155	R13685	0	0.0247	NA
R111155	R13552	0	0.0247	NA
R111155	R13433	0	0.0247	NA
R111155	R13	0	0.0183	NA
R111155	R12529	0	0	NA
R111155	R12508	0	0.0194	NA
R111155	R12472	0	0	NA
R111155	R12034	0	0.0129	NA
R111155	R11193	0	0.0247	NA
R111155	R11123	0	0.0247	NA
R111155	R111183	0	0.0065	NA
R111155	R111083	0	0.0065	NA
R111155	R111064	0	0.0194	NA
R111155	R111057	0	0.0183	NA
R111155	R111040	0	0.0247	NA
R111155	R11061	0	0.0376	NA
R111155	R11045	0	0.0247	NA
R111155	R11044	0	0	NA
R11045	R9470	0	0.1818	NA
R11045	R9431	0	0	NA
R11045	R9417	0	0.1818	NA
R11045	R75925	0	0	NA
R11045	R75829	0	0.1818	NA
R11045	R71	0	0.0727	NA
R11045	R6900	0	0.1818	NA
R11045	R6844	0	0.0727	NA
R11045	R634	0	0.1818	NA
R11045	R6185	0	0.1091	NA
R11045	R6167	0	0	NA
R11045	R604	0	0.1818	NA
R11045	R578	0	0.1818	NA
R11045	R498	0	0.1818	NA
R11045	R474	0	0.1818	NA
R11045	R383	0	0.1455	NA
R11045	R299	0	0	NA
R11045	R27161	0	0	NA
R11045	R24941	0	0	NA
R11045	R22258	0	0.1818	NA
R11045	R22172	0	0.0364	NA
R11045	R216	0	0.2303	NA
R11045	R21303	0	0.0727	NA
R11045	R21257	0	0.1818	NA
R11045	R1788	0	0.0364	NA
R11045	R17044	0	0.0364	NA
R11045	R17015	0	0.1455	NA
R11045	R1698.8	0	0.1818	NA
R11045	R16888	0	0.1818	NA
R11045	R1675	0	0	NA
R11045	R15518	0	0.1818	NA
R11045	R1538	0	0.1818	NA
R11045	R15380	0	0.0727	NA
R11045	R152	0	0.2667	NA
R11045	R1505	0	0.1091	NA
R11045	R14797	0	0.1818	NA
R11045	R13698	0	0.0364	NA
R11045	R13685	0	0.1818	NA
R11045	R13552	0	0.1818	NA
R11045	R13433	0	0.1455	NA
R11045	R13	0	0.1091	NA
R11045	R12529	0	0	NA
R11045	R12508	0	0.1091	NA
R11045	R12472	0	0	NA
R11045	R12034	0	0.0727	NA
R11045	R11193	0	0.1818	NA
R11045	R11123	0	0.1455	NA
R11045	R111183	0	0.0364	NA
R11045	R111155	0	0.1455	NA
R11045	R111083	0	0.0364	NA
R11045	R111064	0	0.1091	NA
R11045	R111057	0	0.1091	NA
R11045	R111040	0	0.1818	NA
R11045	R11061	0	0.1818	NA
R11045	R11044	0	0	NA
R11044	R9470	0	0.08	NA
R11044	R9431	0	0	NA
R11044	R9417	0	0.08	NA
R11044	R75925	0	0	NA
R11044	R75829	0	0	NA
R11044	R71	0	0.08	NA
R11044	R6900	0	0.08	NA
R11044	R6844	0	0	NA
R11044	R634	0	0	NA
R11044	R6185	0	0.08	NA
R11044	R6167	0	0	NA
R11044	R604	0	0.08	NA
R11044	R578	0	0	NA
R11044	R498	0	0.08	NA
R11044	R474	0	0.08	NA
R11044	R383	0	0	NA
R11044	R299	0	0	NA
R11044	R27161	0	0	NA
R11044	R24941	0	0	NA
R11044	R22258	0	0	NA
R11044	R22172	0	0	NA
R11044	R216	0	0	NA
R11044	R21303	0	0	NA
R11044	R21257	0	0	NA
R11044	R1788	0	0	NA
R11044	R17044	0	0	NA
R11044	R17015	0	0.08	NA
R11044	R1698.8	0	0.08	NA
R11044	R16888	0	0.08	NA
R11044	R1675	0	0.08	NA
R11044	R15518	0	0.08	NA
R11044	R1538	0	0	NA
R11044	R15380	0	0	NA
R11044	R152	0	0	NA
R11044	R1505	0	0.08	NA
R11044	R14797	0	0.12	NA
R11044	R13698	0	0	NA
R11044	R13685	0	0	NA
R11044	R13552	0	0.08	NA
R11044	R13433	0	0	NA
R11044	R13	0	0	NA
R11044	R12529	0	0	NA
R11044	R12508	0	0	NA
R11044	R12472	0	0	NA
R11044	R12034	0	0	NA
R11044	R11193	0	0	NA
R11044	R11123	0	0.08	NA
R11044	R111183	0	0	NA
R11044	R111155	0	0	NA
R11044	R111083	0	0	NA
R11044	R111064	0	0	NA
R11044	R111057	0	0	NA
R11044	R111040	0	0.08	NA
R11044	R11061	0	0.12	NA
R11044	R11045	0	0	NA
